# Supplementary material for: Duchenne muscular dystrophy gene expression is an independent prognostic marker for IDH mutant low-grade glioma
Source: Sci Rep. 2022 Feb 25;12:3200. doi: 10.1038/s41598-022-07223-2 (PMC8881458; doi:10.1038/s41598-022-07223-2)
Supplement: Supplementary file 1 — Dataset S1. [file 41598_2022_7223_MOESM1_ESM.xlsx]

## Sheet: DMD
Regulation	Ensembl ID	log2 Fold Change	Adj.Pval	Symbol	Chr	Type
Up	ENSG00000060718	1.78358	9.35e-08	COL11A1	1p21.1	protein_coding
Up	ENSG00000136546	1.729	2.98e-07	SCN7A	2q24.3	protein_coding
Up	YSK4	1.72248	3.77e-08	NA	NANA	NA
Up	ENSG00000083067	1.61365	2.12e-07	TRPM3	9q21.13	protein_coding
Up	C4ORF31	1.54417	3.47e-07	NA	NANA	NA
Up	ENSG00000215018	1.48443	3.4e-06	COL28A1	7p21.3	protein_coding
Up	ENSG00000169083	1.46571	3.52e-08	AR	Xq12	protein_coding
Up	ENSG00000128573	1.45313	4.84e-07	FOXP2	7q31.1	protein_coding
Up	ENSG00000138379	1.43564	1.14e-05	MSTN	2q32.2	protein_coding
Up	ENSG00000138379	1.43564	1.14e-05	GDF8	2q32.2	protein_coding
Up	ENSG00000170962	1.43515	2.25e-07	PDGFD	11q22.3	protein_coding
Up	ENSG00000145358	1.40315	2.62e-05	DDIT4L	4q24	protein_coding
Up	ENSG00000079931	1.3937	0.000204	MOXD1	6q23.2	protein_coding
Up	ENSG00000164100	1.3648	4.12e-06	NDST3	4q26	protein_coding
Up	ENSG00000081138	1.36447	4.35e-06	CDH7	18q22.1	protein_coding
Up	ENSG00000156076	1.36413	0.00407	WIF1	12q14.3	protein_coding
Up	PSITPTE22	1.30129	0.00315	NA	NANA	NA
Up	ENSG00000116745	1.29437	1.58e-05	RPE65	1p31.3	protein_coding
Up	ENSG00000008086	1.29294	4.09e-06	CDKL5	Xp22.13	protein_coding
Up	ENSG00000198947	1.2855	3.37e-33	DMD	Xp21.1	protein_coding
Up	ENSG00000142606	1.21494	0.000171	MMEL1	1p36.32	protein_coding
Up	C3ORF16	1.21122	2.8e-08	NA	NANA	NA
Up	ENSG00000183798	1.2005	0.00107	EMILIN3	20q12	protein_coding
Up	CCDC135	1.19867	1.82e-07	NA	NANA	NA
Up	ENSG00000137573	1.1931	2.43e-05	SULF1	8q13.2	protein_coding
Up	ENSG00000189056	1.18132	3.8e-05	RELN	7q22.1	protein_coding
Up	ENSG00000102174	1.17393	3.84e-07	PHEX	Xp22.11	protein_coding
Up	ENSG00000152661	1.1673	2.18e-08	GJA1	6q22.31	protein_coding
Up	ENSG00000152661	1.1673	2.18e-08	CXNK2	6q22.31	protein_coding
Up	ENSG00000165730	1.1634	3.28e-08	STOX1	10q22.1	protein_coding
Up	ENSG00000165091	1.16337	1.93e-09	TMC1	9q21.13	protein_coding
Up	ENSG00000116106	1.15871	4.7e-08	EPHA4	2q36.1	protein_coding
Up	ENSG00000152104	1.15694	1.38e-09	PTPN14	1q41	protein_coding
Up	ENSG00000176294	1.15051	0.00155	OR4N2	14q11.2	protein_coding
Up	ENSG00000151834	1.15022	0.0017	GABRA2	4p12	protein_coding
Up	ENSG00000143768	1.13813	0.00341	LEFTY2	1q42.12	protein_coding
Up	ENSG00000198774	1.12948	1.23e-06	RASSF9	12q21.31	protein_coding
Up	ENSG00000130876	1.12686	0.00862	SLC7A10	19q13.11	protein_coding
Up	ENSG00000106031	1.1188	0.00155	HOXA13	7p15.2	protein_coding
Up	ENSG00000132744	1.1186	0.000465	ACY3	11q13.2	protein_coding
Up	C11ORF92	1.1132	2.95e-05	NA	NANA	NA
Up	ENSG00000076770	1.11035	5.12e-09	MBNL3	Xq26.2	protein_coding
Up	ENSG00000197057	1.09533	7.11e-07	DTHD1	4p14	protein_coding
Up	ENSG00000214688	1.09428	4.41e-05	C10orf105	10q22.1	protein_coding
Up	ENSG00000080166	1.08929	4.27e-07	DCT	13q32.1	protein_coding
Up	ENSG00000162733	1.08925	2.58e-05	DDR2	1q23.3	protein_coding
Up	KIAA0754	1.07738	9.37e-08	NA	NANA	NA
Up	ENSG00000228789	1.07535	5.03e-05	HCG22	6p21.33	transcribed_unitary_pseudogene
Up	ENSG00000187123	1.07426	5.39e-07	LYPD6	2q23.2	protein_coding
Up	ENSG00000183778	1.07294	3.52e-10	B3GALT5	21q22.2	protein_coding
Up	ENSG00000143107	1.07194	1.74e-09	FNDC7	1p13.3	protein_coding
Up	ENSG00000149212	1.06957	3.36e-09	SESN3	11q21	protein_coding
Up	ENSG00000181656	1.06669	1.82e-05	GPR88	1p21.2	protein_coding
Up	ENSG00000178163	1.06622	1.24e-08	ZNF518B	4p16.1	protein_coding
Up	ENSG00000125538	1.06593	0.00243	IL1B	2q14.1	protein_coding
Up	ENSG00000075213	1.06456	3.17e-05	SEMA3A	7q21.11	protein_coding
Up	ENSG00000164251	1.04777	2.83e-05	F2RL1	5q13.3	protein_coding
Up	ENSG00000080224	1.04234	8.95e-05	EPHA6	3q11.2	protein_coding
Up	ENSG00000115361	1.03876	2.99e-06	ACADL	2q34	protein_coding
Up	ENSG00000175556	1.02982	2.9e-07	LONRF3	Xq24	protein_coding
Up	ENSG00000164651	1.02622	0.000333	SP8	7p21.1	protein_coding
Up	ENSG00000254245	1.02506	0.000632	PCDHGA3	5q31.3	protein_coding
Up	C14ORF86	1.0214	6.58e-06	NA	NANA	NA
Up	ENSG00000003436	1.01966	0.000105	TFPI	2q32.1	protein_coding
Up	ENSG00000160183	1.01597	0.000394	TMPRSS3	21q22.3	protein_coding
Up	ENSG00000152192	1.01551	0.0018	POU4F1	13q31.1	protein_coding
Up	WDR78	1.01328	2.93e-08	NA	NANA	NA
Up	ENSG00000273706	1.01264	0.000349	LHX1	17q12	protein_coding
Up	ENSG00000182983	1.01203	1.76e-06	ZNF662	3p22.1	protein_coding
Up	ENSG00000179869	1.01069	1.08e-05	ABCA13	7p12.3	protein_coding
Up	ENSG00000269699	1.00965	6.62e-05	ZIM2	19q13.43	protein_coding
Up	PCDP1	1.00808	2.88e-07	NA	NANA	NA
Up	ENSG00000139800	1.00341	8.26e-08	ZIC5	13q32.3	protein_coding
Up	ENSG00000172318	1.00162	2.16e-06	B3GALT1	2q24.3	protein_coding
Up	ENSG00000148482	1.00039	0.00361	SLC39A12	10p12.33	protein_coding
Up	ENSG00000041353	1.00038	5.25e-06	RAB27B	18q21.2	protein_coding
Down	ENSG00000119283	-2.04051	5.4e-08	TRIM67	1q42.2	protein_coding
Down	ENSG00000107807	-1.93938	3.64e-06	TLX1	10q24.31	protein_coding
Down	ENSG00000236311	-1.66438	2.4e-06	TLX1NB	10q24.31	lncRNA
Down	ENSG00000175832	-1.66248	6.96e-05	ETV4	17q21.31	protein_coding
Down	ENSG00000089116	-1.616	0.00011	LHX5	12q24.13	protein_coding
Down	ENSG00000157613	-1.49783	2.53e-06	CREB3L1	11p11.2	protein_coding
Down	BPIL1	-1.46531	2.59e-06	NA	NANA	NA
Down	ENSG00000157766	-1.36084	4.39e-05	ACAN	15q26.1	protein_coding
Down	ENSG00000105278	-1.32787	0.000107	ZFR2	19p13.3	protein_coding
Down	ENSG00000128564	-1.31101	0.000133	VGF	7q22.1	protein_coding
Down	ENSG00000169840	-1.27694	4.14e-06	GSX1	13q12.2	protein_coding
Down	LOC389332	-1.26643	6.32e-06	NA	NANA	NA
Down	ENSG00000113739	-1.25337	9.29e-07	STC2	5q35.2	protein_coding
Down	ENSG00000120875	-1.22901	3.4e-06	DUSP4	8p12	protein_coding
Down	ENSG00000163710	-1.18957	3.12e-07	PCOLCE2	3q23	protein_coding
Down	ENSG00000125492	-1.18554	6.65e-05	BARHL1	9q34.13	protein_coding
Down	ENSG00000105048	-1.16878	0.000115	TNNT1	19q13.42	protein_coding
Down	ENSG00000185028	-1.15621	0.000626	LRRC14B	5p15.33	protein_coding
Down	ENSG00000104899	-1.14493	1.51e-05	AMH	19p13.3	protein_coding
Down	ENSG00000152672	-1.13533	1.36e-05	CLEC4F	2p13.3	protein_coding
Down	ENSG00000166573	-1.0802	3.09e-05	GALR1	18q23	protein_coding
Down	ENSG00000092054	-1.07886	3.96e-07	MYH7	14q11.2	protein_coding
Down	ENSG00000120149	-1.07172	0.000737	MSX2	5q35.2	protein_coding
Down	ENSG00000237515	-1.07159	0.000566	SHISA9	16p13.12	protein_coding
Down	ENSG00000182752	-1.05805	1.37e-06	PAPPA	9q33.1	protein_coding
Down	ENSG00000181291	-1.03632	9.37e-08	TMEM132E	17q12	protein_coding
Down	ENSG00000119630	-1.02649	4.14e-05	PGF	14q24.3	protein_coding
Down	ENSG00000196109	-1.02491	0.00187	ZNF676	19p12	protein_coding
Down	ENSG00000099866	-1.01092	0.000144	MADCAM1	19p13.3	protein_coding
Down	C7ORF52	-1.0091	9.23e-06	NA	NANA	NA
Down	ENSG00000168874	-1.00619	1.41e-08	ATOH8	2p11.2	protein_coding
Down	ENSG00000197616	-1.00192	3.67e-06	MYH6	14q11.2	protein_coding

## Sheet: Dp71
Regulation	Ensembl ID	log2 Fold Change	Adj.Pval	Symbol	Chr	Type
Up	ENSG00000145358	2.01935	3.07e-06	DDIT4L	4q24	protein_coding
Up	ENSG00000079931	1.94743	5.94e-05	MOXD1	6q23.2	protein_coding
Up	ENSG00000130876	1.92854	0.000319	SLC7A10	19q13.11	protein_coding
Up	ENSG00000240583	1.7905	2.38e-06	AQP1	7p14.3	protein_coding
Up	ENSG00000148482	1.75426	5.72e-05	SLC39A12	10p12.33	protein_coding
Up	ENSG00000121742	1.74463	0.00344	GJB6	13q12.11	protein_coding
Up	ENSG00000214688	1.63556	2.44e-06	C10orf105	10q22.1	protein_coding
Up	ENSG00000133067	1.59119	0.00143	LGR6	1q32.1	protein_coding
Up	ENSG00000140067	1.58001	5.59e-05	FAM181A	14q32.12	protein_coding
Up	ENSG00000016402	1.55486	2.44e-06	IL20RA	6q23.3	protein_coding
Up	ENSG00000151834	1.55133	0.00095	GABRA2	4p12	protein_coding
Up	ENSG00000162543	1.54975	0.000571	UBXN10	1p36.12	protein_coding
Up	ENSG00000127472	1.54633	0.000111	PLA2G5	1p36.13	protein_coding
Up	ENSG00000183690	1.54499	2.44e-06	EFHC2	Xp11.3	protein_coding
Up	ENSG00000132554	1.51788	1.02e-05	RGS22	8q22.2	protein_coding
Up	ENSG00000134873	1.44834	0.000158	CLDN10	13q32.1	protein_coding
Up	C2ORF39	1.42924	0.000539	NA	NANA	NA
Up	ENSG00000152760	1.42493	0.00026	TCTEX1D1	1p31.3	protein_coding
Up	YSK4	1.40169	0.000764	NA	NANA	NA
Up	ENSG00000137261	1.40154	6.15e-05	KIAA0319	6p22.3	protein_coding
Up	ENSG00000183798	1.39993	0.00349	EMILIN3	20q12	protein_coding
Up	ENSG00000196091	1.39084	2.33e-05	MYBPC1	12q23.2	protein_coding
Up	ENSG00000160183	1.39012	0.000158	TMPRSS3	21q22.3	protein_coding
Up	ENSG00000133048	1.38787	0.0103	CHI3L1	1q32.1	protein_coding
Up	HRASLS5	1.37523	5.77e-06	NA	NANA	NA
Up	C4ORF31	1.3541	0.000756	NA	NANA	NA
Up	ENSG00000100228	1.35392	1.58e-05	RAB36	22q11.23	protein_coding
Up	ENSG00000173714	1.34729	0.00013	WFIKKN2	17q21.33	protein_coding
Up	ENSG00000266964	1.3428	0.000725	FXYD1	19q13.12	protein_coding
Up	ENSG00000179399	1.34278	0.000388	GPC5	13q31.3	protein_coding
Up	ENSG00000183773	1.32796	0.000777	AIFM3	22q11.21	protein_coding
Up	ENSG00000133519	1.32335	0.00242	ZDHHC8P1	22q11.23	transcribed_unprocessed_pseudogene
Up	ENSG00000178602	1.31816	5.59e-05	OTOS	2q37.3	protein_coding
Up	ENSG00000161798	1.31803	0.00135	AQP5	12q13.12	protein_coding
Up	LOC286002	1.31421	0.0144	NA	NANA	NA
Up	ENSG00000173040	1.31115	5.6e-06	EVC2	4p16.2	protein_coding
Up	KCNE1L	1.30724	0.00144	NA	NANA	NA
Up	C14ORF86	1.29647	1.42e-05	NA	NANA	NA
Up	ENSG00000163624	1.28347	3.49e-05	CDS1	4q21.23	protein_coding
Up	ENSG00000108231	1.2814	0.000559	LGI1	10q23.33	protein_coding
Up	ENSG00000066185	1.27808	2.42e-07	ZMYND12	1p34.2	protein_coding
Up	ENSG00000139800	1.2742	2.42e-07	ZIC5	13q32.3	protein_coding
Up	C12ORF39	1.27044	0.000178	NA	NANA	NA
Up	ENSG00000092969	1.25263	3.26e-05	TGFB2	1q41	protein_coding
Up	ENSG00000083067	1.23766	0.00319	TRPM3	9q21.13	protein_coding
Up	ENSG00000108375	1.23674	6.08e-05	RNF43	17q22	protein_coding
Up	LOC647309	1.22767	0.000192	NA	NANA	NA
Up	ENSG00000185352	1.21876	0.0102	HS6ST3	13q32.1	protein_coding
Up	PCDP1	1.21765	2.44e-06	NA	NANA	NA
Up	ENSG00000152661	1.21059	1.24e-05	CXNK2	6q22.31	protein_coding
Up	ENSG00000152661	1.21059	1.24e-05	GJA1	6q22.31	protein_coding
Up	ENSG00000197496	1.20966	7.28e-07	SLC2A10	20q13.12	protein_coding
Up	ENSG00000165084	1.20572	0.00101	C8orf34	8q13.2	protein_coding
Up	ENSG00000253910	1.19836	0.0208	PCDHGB2	5q31.3	protein_coding
Up	ENSG00000115361	1.19778	4.82e-05	ACADL	2q34	protein_coding
Up	ENSG00000164651	1.196	0.0013	SP8	7p21.1	protein_coding
Up	ENSG00000132321	1.19477	0.00271	IQCA1	2q37.3	protein_coding
Up	ENSG00000139211	1.19054	2.33e-05	AMIGO2	12q13.11	protein_coding
Up	ENSG00000133640	1.18894	4.75e-05	LRRIQ1	12q21.31	protein_coding
Up	ENSG00000047597	1.18397	0.00171	XK	Xp21.1	protein_coding
Up	ENSG00000142606	1.1817	0.00583	MMEL1	1p36.32	protein_coding
Up	ENSG00000068976	1.17975	0.00011	PYGM	11q13.1	protein_coding
Up	ENSG00000164326	1.17882	0.0295	CARTPT	5q13.2	protein_coding
Up	ENSG00000187123	1.17596	3.49e-05	LYPD6	2q23.2	protein_coding
Up	ENSG00000141485	1.17234	0.0225	SLC13A5	17p13.1	protein_coding
Up	ENSG00000161249	1.16925	0.000569	DMKN	19q13.12	protein_coding
Up	ENSG00000188039	1.16871	0.000624	NWD1	19p13.11	protein_coding
Up	ENSG00000068078	1.16328	0.000152	FGFR3	4p16.3	protein_coding
Up	ENSG00000147255	1.16162	0.00172	IGSF1	Xq26.2	protein_coding
Up	ENSG00000171885	1.16112	3.5e-05	AQP4	18q11.2	protein_coding
Up	ENSG00000140459	1.16007	0.00046	CYP11A1	15q24.1	protein_coding
Up	ENSG00000215217	1.15704	0.0012	C5orf49	5p15.31	protein_coding
Up	ENSG00000197614	1.15379	0.000133	MFAP5	12p13.31	protein_coding
Up	ENSG00000249242	1.15361	1.59e-06	TMEM150C	4q21.22	protein_coding
Up	ENSG00000182836	1.1505	0.000902	PLCXD3	5p13.1	protein_coding
Up	ENSG00000156535	1.14896	5.01e-08	CD109	6q13	protein_coding
Up	ENSG00000153902	1.14886	0.000112	LGI4	19q13.12	protein_coding
Up	ENSG00000115507	1.14827	0.00027	OTX1	2p15	protein_coding
Up	ENSG00000124145	1.1468	0.000858	SDC4	20q13.12	protein_coding
Up	ENSG00000172987	1.1388	0.00897	HPSE2	10q24.2	protein_coding
Up	ENSG00000153446	1.13375	8.3e-05	C16orf89	16p13.3	protein_coding
Up	ENSG00000165309	1.1308	0.00243	ARMC3	10p12.2	protein_coding
Up	ENSG00000183831	1.13057	7.15e-06	ANKRD45	1q25.1	protein_coding
Up	ENSG00000141198	1.12481	0.00372	TOM1L1	17q22	protein_coding
Up	ENSG00000004776	1.11587	0.000409	HSPB6	19q13.12	protein_coding
Up	ENSG00000004776	1.11587	0.000409	HEL55	19q13.12	protein_coding
Up	ENSG00000137198	1.11407	5.15e-05	GMPR	6p22.3	protein_coding
Up	ENSG00000124935	1.1138	0.000859	SCGB1D2	11q12.3	protein_coding
Up	ENSG00000154188	1.11357	8.69e-05	ANGPT1	8q23.1	protein_coding
Up	ENSG00000111058	1.11227	3.69e-05	ACSS3	12q21.31	protein_coding
Up	ENSG00000138771	1.10463	0.000414	SHROOM3	4q21.1	protein_coding
Up	ENSG00000130988	1.10431	0.000111	HEL-S-41	Xp11.3	protein_coding
Up	ENSG00000130988	1.10431	0.000111	RGN	Xp11.3	protein_coding
Up	NCRNA00092	1.10064	0.0004	NA	NANA	NA
Up	ENSG00000153064	1.09556	5.56e-05	BANK1	4q24	protein_coding
Up	ENSG00000102174	1.09204	0.000363	PHEX	Xp22.11	protein_coding
Up	ENSG00000120915	1.08682	4.86e-05	EPHX2	8p21.2	protein_coding
Up	C11ORF63	1.08137	0.000542	NA	NANA	NA
Up	ENSG00000254245	1.07915	0.0065	PCDHGA3	5q31.3	protein_coding
Up	ENSG00000149292	1.07598	0.000126	TTC12	11q23.2	protein_coding
Up	ENSG00000166535	1.07545	6.31e-05	A2ML1	12p13.31	protein_coding
Up	ENSG00000198838	1.07534	0.00311	RYR3	15q13.3	protein_coding
Up	LECT1	1.07448	0.00236	NA	NANA	NA
Up	ENSG00000175591	1.07338	2.95e-05	P2RY2	11q13.4	protein_coding
Up	ENSG00000128591	1.07292	0.000767	FLNC	7q32.1	protein_coding
Up	ENSG00000069535	1.0729	0.0115	MAOB	Xp11.3	protein_coding
Up	ENSG00000145794	1.06862	7.12e-05	MEGF10	5q23.2	protein_coding
Up	C11ORF92	1.06414	0.00261	NA	NANA	NA
Up	ENSG00000117525	1.05749	1.44e-05	F3	1p21.3	protein_coding
Up	ENSG00000165092	1.05635	4.82e-05	HEL-S-53e	9q21.13	protein_coding
Up	ENSG00000165092	1.05635	4.82e-05	ALDH1A1	9q21.13	protein_coding
Up	C13ORF26	1.05611	0.00358	NA	NANA	NA
Up	ENSG00000101850	1.05583	0.000122	GPR143	Xp22.2	protein_coding
Up	ENSG00000173208	1.05446	0.000171	ABCD2	12q12	protein_coding
Up	ENSG00000164100	1.05097	0.00914	NDST3	4q26	protein_coding
Up	ENSG00000146038	1.04846	8.39e-06	DCDC2	6p22.3	protein_coding
Up	ENSG00000269190	1.04646	0.00041	FBXO17	19q13.2	protein_coding
Up	ENSG00000143416	1.04448	5.47e-05	SELENBP1	1q21.3	protein_coding
Up	ENSG00000143416	1.04448	5.47e-05	HEL-S-134P	1q21.3	protein_coding
Up	ENSG00000142611	1.04345	7.09e-06	PRDM16	1p36.32	protein_coding
Up	ENSG00000100884	1.03923	0.0473	CPNE6	14q11.2	protein_coding
Up	ENSG00000165091	1.03872	5.59e-05	TMC1	9q21.13	protein_coding
Up	ENSG00000156687	1.0331	0.0157	UNC5D	8p12	protein_coding
Up	ENSG00000134201	1.03184	0.00752	GSTM5	1p13.3	protein_coding
Up	ENSG00000198774	1.02809	0.0009	RASSF9	12q21.31	protein_coding
Up	ENSG00000167858	1.02566	0.00411	TEKT1	17p13.1	protein_coding
Up	ENSG00000172380	1.01664	0.000149	GNG12	1p31.3	protein_coding
Up	ENSG00000198483	1.01185	0.00263	ANKRD35	1q21.1	protein_coding
Up	ENSG00000179869	1.00904	0.000865	ABCA13	7p12.3	protein_coding
Up	ENSG00000167487	1.00825	0.000116	KLHL26	19p13.11	protein_coding
Up	ENSG00000132164	1.00774	0.012	SLC6A11	3p25.3	protein_coding
Up	ENSG00000171476	1.00637	0.000349	HOPX	4q12	protein_coding
Up	ENSG00000091137	1.00453	0.000152	SLC26A4	7q22.3	protein_coding
Down	ACCN4	-1.39311	4.35e-05	NA	NANA	NA
Down	ENSG00000175206	-1.36011	9.73e-05	NPPA	1p36.22	protein_coding
Down	ENSG00000089116	-1.34246	0.0181	LHX5	12q24.13	protein_coding
Down	ENSG00000101203	-1.3347	0.00101	COL20A1	20q13.33	protein_coding
Down	ENSG00000166573	-1.3246	9.37e-05	GALR1	18q23	protein_coding
Down	ENSG00000113739	-1.30572	0.00011	STC2	5q35.2	protein_coding
Down	ENSG00000105251	-1.28805	0.000148	SHD	19p13.3	protein_coding
Down	ENSG00000090932	-1.25029	0.000555	DLL3	19q13.2	protein_coding
Down	ENSG00000075461	-1.23665	2.38e-06	CACNG4	17q24.2	protein_coding
Down	ENSG00000215612	-1.2333	0.000295	HMX1	4p16.1	protein_coding
Down	ENSG00000104899	-1.22984	0.000395	AMH	19p13.3	protein_coding
Down	ENSG00000119283	-1.21452	0.0193	TRIM67	1q42.2	protein_coding
Down	ENSG00000107807	-1.20389	0.039	TLX1	10q24.31	protein_coding
Down	ENSG00000196132	-1.20245	1.82e-05	MYT1	20q13.33	protein_coding
Down	ENSG00000163710	-1.20093	9.91e-05	PCOLCE2	3q23	protein_coding
Down	ENSG00000144230	-1.19053	0.000392	GPR17	2q14.3	protein_coding
Down	ENSG00000131094	-1.15099	4.82e-05	C1QL1	17q21.31	protein_coding
Down	ENSG00000187416	-1.15008	4.82e-05	LHFPL3	7q22.2	protein_coding
Down	ENSG00000101204	-1.13661	1.65e-05	CHRNA4	20q13.33	protein_coding
Down	ENSG00000066735	-1.13348	1.82e-05	KIF26A	14q32.33	protein_coding
Down	ENSG00000137460	-1.12395	0.00011	FHDC1	4q31.3	protein_coding
Down	ENSG00000101311	-1.11793	0.000573	FERMT1	20p12.3	protein_coding
Down	ENSG00000186493	-1.10751	0.0283	C5orf38	5p15.33	lncRNA
Down	ENSG00000204764	-1.09264	8.3e-05	RANBP17	5q35.1	protein_coding
Down	ENSG00000183979	-1.09199	0.00016	NPB	17q25.3	protein_coding
Down	C7ORF52	-1.08647	0.000277	NA	NANA	NA
Down	ENSG00000138653	-1.0699	0.0102	NDST4	4q26	protein_coding
Down	ENSG00000163331	-1.06106	0.00307	DAPL1	2q24.1	protein_coding
Down	ENSG00000205809	-1.05592	0.0338	KLRC2	12p13.2	protein_coding
Down	LPPR3	-1.05225	0.00291	NA	NANA	NA
Down	ENSG00000167654	-1.05116	0.000209	ATCAY	19p13.3	protein_coding
Down	ENSG00000153820	-1.04361	0.00789	SPHKAP	2q36.3	protein_coding
Down	ENSG00000173157	-1.03768	0.0325	ADAMTS20	12q12	protein_coding
Down	LPPR1	-1.03496	2.06e-05	NA	NANA	NA
Down	ENSG00000125813	-1.01834	0.0367	PAX1	20p11.22	protein_coding
Down	ENSG00000137731	-1.0157	3.38e-05	FXYD2	11q23.3	protein_coding
Down	ENSG00000119630	-1.00507	0.00247	PGF	14q24.3	protein_coding
Down	ENSG00000169783	-1.00442	7.28e-07	LINGO1	15q24.3	protein_coding
Down	ENSG00000127325	-1.00094	0.00081	BEST3	12q15	protein_coding

## Sheet: Dp71ab
Regulation	Ensembl ID	log2 Fold Change	Adj.Pval	Symbol	Chr	Type
Up	ENSG00000168779	1.90405	4.94e-05	SHOX2	3q25.32	protein_coding
Up	ENSG00000176842	1.72933	4.23e-05	IRX5	16q12.2	protein_coding
Up	C4ORF31	1.66354	0.000275	NA	NANA	NA
Up	LOC647946	1.59995	1.04e-08	NA	NANA	NA
Up	ENSG00000215018	1.58577	0.00104	COL28A1	7p21.3	protein_coding
Up	C9ORF44	1.54353	2.83e-05	NA	NANA	NA
Up	YSK4	1.53694	0.00131	NA	NANA	NA
Up	ENSG00000083067	1.51866	0.00141	TRPM3	9q21.13	protein_coding
Up	ENSG00000106004	1.51024	4.54e-05	HOXA5	7p15.2	protein_coding
Up	ENSG00000183798	1.50213	0.0061	EMILIN3	20q12	protein_coding
Up	ENSG00000253293	1.49984	0.00659	HOXA10	7p15.2	protein_coding
Up	ENSG00000164920	1.47844	0.000153	OSR2	8q22.2	protein_coding
Up	ENSG00000142700	1.47392	0.000745	DMRTA2	1p32.3	protein_coding
Up	ENSG00000060718	1.46509	0.00426	COL11A1	1p21.1	protein_coding
Up	ENSG00000108821	1.46192	0.00285	COL1A1	17q21.33	protein_coding
Up	ENSG00000121621	1.3855	1.29e-05	KIF18A	11p14.1	protein_coding
Up	ENSG00000169083	1.38433	0.000598	AR	Xq12	protein_coding
Up	ENSG00000150893	1.37483	0.000696	FREM2	13q13.3	protein_coding
Up	ENSG00000156970	1.36787	0.00134	BUB1B	15q15.1	protein_coding
Up	ENSG00000122592	1.36766	0.00803	HOXA7	7p15.2	protein_coding
Up	ENSG00000198774	1.35525	0.000117	RASSF9	12q21.31	protein_coding
Up	ENSG00000126787	1.34244	0.00371	DLGAP5	14q22.3	protein_coding
Up	ENSG00000139354	1.32988	4.16e-05	GAS2L3	12q23.1	protein_coding
Up	ENSG00000005073	1.31428	0.00755	HOXA11	7p15.2	protein_coding
Up	ENSG00000116745	1.31353	0.00388	RPE65	1p31.3	protein_coding
Up	ENSG00000197576	1.31318	0.00033	HOXA4	7p15.2	protein_coding
Up	ENSG00000171540	1.31312	6.52e-05	OTP	5q14.1	protein_coding
Up	ENSG00000078399	1.31173	5.03e-05	HOXA9	7p15.2	protein_coding
Up	ENSG00000144810	1.30967	0.00219	COL8A1	3q12.1	protein_coding
Up	C3ORF16	1.29903	8.32e-05	NA	NANA	NA
Up	ENSG00000066279	1.28956	0.00264	ASPM	1q31.3	protein_coding
Up	ENSG00000106031	1.28717	0.0145	HOXA13	7p15.2	protein_coding
Up	ENSG00000164251	1.27058	0.000713	F2RL1	5q13.3	protein_coding
Up	ENSG00000138379	1.26525	0.0119	MSTN	2q32.2	protein_coding
Up	ENSG00000138379	1.26525	0.0119	GDF8	2q32.2	protein_coding
Up	ENSG00000162733	1.26249	0.00123	DDR2	1q23.3	protein_coding
Up	ENSG00000164746	1.26085	0.00266	C7orf57	7p12.3	protein_coding
Up	ENSG00000168542	1.25918	0.00724	COL3A1	2q32.2	protein_coding
Up	ENSG00000165891	1.25637	0.000359	E2F7	12q21.2	protein_coding
Up	ENSG00000078098	1.24742	0.000299	FAP	2q24.2	protein_coding
Up	ENSG00000137573	1.24605	0.00362	SULF1	8q13.2	protein_coding
Up	ENSG00000137807	1.23719	0.000582	KIF23	15q23	protein_coding
Up	ENSG00000177575	1.23135	0.0215	CD163	12p13.31	protein_coding
Up	WISP1	1.22796	0.000993	NA	NANA	NA
Up	ENSG00000105997	1.22753	0.00127	HOXA3	7p15.2	protein_coding
Up	ENSG00000179869	1.22553	0.000378	ABCA13	7p12.3	protein_coding
Up	ENSG00000187955	1.20883	0.00104	COL14A1	8q24.12	protein_coding
Up	CASC5	1.20537	0.00365	NA	NANA	NA
Up	ENSG00000187123	1.20349	0.000204	LYPD6	2q23.2	protein_coding
Up	ENSG00000079931	1.20085	0.038	MOXD1	6q23.2	protein_coding
Up	ENSG00000024526	1.20051	0.0004	DEPDC1	1p31.3	protein_coding
Up	ENSG00000197614	1.19737	0.000562	MFAP5	12p13.31	protein_coding
Up	ENSG00000102174	1.19369	0.000676	PHEX	Xp22.11	protein_coding
Up	ENSG00000180613	1.19148	0.000264	GSX2	4q12	protein_coding
Up	ENSG00000164283	1.19006	0.00466	ESM1	5q11.2	protein_coding
Up	ENSG00000162493	1.18811	0.00234	PDPN	1p36.21	protein_coding
Up	ENSG00000142945	1.1846	0.000827	KIF2C	1p34.1	protein_coding
Up	ENSG00000164220	1.18398	0.000945	F2RL2	5q13.3	protein_coding
Up	ENSG00000084093	1.17432	2.1e-05	REST	4q12	protein_coding
Up	ENSG00000106511	1.17245	0.0154	MEOX2	7p21.2	protein_coding
Up	ENSG00000015413	1.16975	0.0155	DPEP1	16q24.3	protein_coding
Up	ENSG00000158104	1.14432	0.0104	HPD	12q24.31	protein_coding
Up	ENSG00000164761	1.14377	0.00183	TNFRSF11B	8q24.12	protein_coding
Up	ENSG00000258227	1.13839	0.021	CLECSF5	7q34	protein_coding
Up	ENSG00000258227	1.13839	0.021	CLEC5A	7q34	protein_coding
Up	ENSG00000145358	1.13725	0.0279	DDIT4L	4q24	protein_coding
Up	ENSG00000187498	1.13202	0.000866	COL4A1	13q34	protein_coding
Up	ENSG00000164107	1.13022	0.0227	HAND2	4q34.1	protein_coding
Up	ENSG00000118193	1.12781	0.000949	KIF14	1q32.1	protein_coding
Up	ENSG00000214688	1.12384	0.00574	C10orf105	10q22.1	protein_coding
Up	ENSG00000164294	1.11836	0.000377	GPX8	5q11.2	protein_coding
Up	ENSG00000152104	1.11668	0.000113	PTPN14	1q41	protein_coding
Up	ENSG00000105991	1.10946	0.000313	HOXA1	7p15.2	protein_coding
Up	ENSG00000132122	1.10505	0.00131	SPATA6	1p33	protein_coding
Up	ENSG00000144681	1.10388	0.00747	STAC	3p22.3	protein_coding
Up	ENSG00000184661	1.10006	0.000872	CDCA2	8p21.2	protein_coding
Up	ENSG00000105877	1.09964	0.000418	DNAH11	7p15.3	protein_coding
Up	ENSG00000155530	1.09431	7.41e-05	LRGUK	7q33	protein_coding
Up	ENSG00000159212	1.0936	0.00254	CLIC6	21q22.12	protein_coding
Up	ENSG00000090889	1.09034	0.000873	KIF4A	Xq13.1	protein_coding
Up	ENSG00000135218	1.08784	0.00246	CD36	7q21.11	protein_coding
Up	ENSG00000076770	1.08325	0.000165	MBNL3	Xq26.2	protein_coding
Up	ENSG00000112984	1.07946	0.0163	KIF20A	5q31.2	protein_coding
Up	ENSG00000117399	1.07296	0.00399	CDC20	1p34.2	protein_coding
Up	HOXA11AS	1.06841	0.00884	NA	NANA	NA
Up	ENSG00000179023	1.06339	0.000378	KLHDC7A	1p36.13	protein_coding
Up	ENSG00000068489	1.06054	0.000489	PRR11	17q22	protein_coding
Up	ENSG00000167858	1.05995	0.00981	TEKT1	17p13.1	protein_coding
Up	ENSG00000164675	1.05277	3.16e-06	IQUB	7q31.32	protein_coding
Up	ENSG00000164675	1.05277	3.16e-06	FLJ35834	7q31.32	protein_coding
Up	ENSG00000183778	1.04946	5.03e-05	B3GALT5	21q22.2	protein_coding
Up	ENSG00000106823	1.04845	0.00272	ECM2	9q22.31	protein_coding
Up	ENSG00000156869	1.04829	7.64e-05	FRRS1	1p21.2	protein_coding
Up	ENSG00000186204	1.0474	0.029	CYP4F12	19p13.12	protein_coding
Up	HIST1H3E	1.04722	0.000441	NA	NANA	NA
Up	ENSG00000170962	1.04303	0.0157	PDGFD	11q22.3	protein_coding
Up	ENSG00000133636	1.04038	0.00581	NTS	12q21.31	protein_coding
Up	ENSG00000164171	1.0391	0.000391	ITGA2	5q11.2	protein_coding
Up	ENSG00000120093	1.03425	0.00929	HOXB3	17q21.32	protein_coding
Up	CKAP2L	1.032	0.0102	NA	NANA	NA
Up	ENSG00000111834	1.03131	7.17e-05	RSPH4A	6q22.1	protein_coding
Up	ENSG00000117724	1.02835	0.00382	CENPF	1q41	protein_coding
Up	ENSG00000149212	1.02208	0.000189	SESN3	11q21	protein_coding
Up	ENSG00000132554	1.01996	0.0114	RGS22	8q22.2	protein_coding
Up	ENSG00000155761	1.01803	0.000934	SPAG17	1p12	protein_coding
Up	ENSG00000143107	1.0168	0.000157	FNDC7	1p13.3	protein_coding
Up	ENSG00000115163	1.01215	0.00309	CENPA	2p23.3	protein_coding
Up	ENSG00000134690	1.00945	0.000725	CDCA8	1p34.3	protein_coding
Up	ENSG00000183072	1.003	0.00544	NKX2-5	5q35.1	protein_coding
Up	ENSG00000135476	1.00079	0.0155	ESPL1	12q13.13	protein_coding
Up	ENSG00000206538	1.00048	8.6e-05	VGLL3	3p12.1	protein_coding
Down	ENSG00000105278	-2.11396	2.95e-05	ZFR2	19p13.3	protein_coding
Down	ENSG00000107807	-1.96452	0.00194	TLX1	10q24.31	protein_coding
Down	FAM123C	-1.96032	1.61e-05	NA	NANA	NA
Down	ENSG00000105048	-1.93331	1.69e-05	TNNT1	19q13.42	protein_coding
Down	ENSG00000166111	-1.9317	0.000218	SVOP	12q24.11	protein_coding
Down	ENSG00000198910	-1.9173	0.000302	L1CAM	Xq28	protein_coding
Down	ENSG00000105143	-1.90698	1.24e-07	SLC1A6	19p13.12	protein_coding
Down	ENSG00000165973	-1.88675	0.000632	NELL1	11p15.1	protein_coding
Down	LPPR3	-1.88662	2.34e-06	NA	NANA	NA
Down	ENSG00000054356	-1.85803	0.000102	PTPRN	2q35	protein_coding
Down	ENSG00000145920	-1.83866	0.000277	CPLX2	5q35.2	protein_coding
Down	ENSG00000089169	-1.80091	0.000497	RPH3A	12q24.13	protein_coding
Down	ENSG00000089116	-1.77285	0.00502	LHX5	12q24.13	protein_coding
Down	ENSG00000113327	-1.76664	0.00166	GABRG2	5q34	protein_coding
Down	ENSG00000132872	-1.76421	0.00137	SYT4	18q12.3	protein_coding
Down	ENSG00000074317	-1.7584	0.000439	SNCB	5q35.2	protein_coding
Down	ENSG00000186487	-1.756	0.00271	MYT1L	2p25.3	protein_coding
Down	ENSG00000119283	-1.75494	0.00223	TRIM67	1q42.2	protein_coding
Down	ENSG00000130643	-1.75074	0.00251	CALY	10q26.3	protein_coding
Down	ENSG00000100604	-1.74333	0.000267	CHGA	14q32.12	protein_coding
Down	ENSG00000077080	-1.73473	1.22e-05	ACTL6B	7q22.1	protein_coding
Down	ENSG00000176884	-1.72229	0.00225	GRIN1	9q34.3	protein_coding
Down	ENSG00000181418	-1.72215	0.0029	DDN	12q13.12	protein_coding
Down	ENSG00000168539	-1.71868	0.000176	CHRM1	11q12.3	protein_coding
Down	ENSG00000006116	-1.71585	0.00614	CACNG3	16p12.1	protein_coding
Down	ACCN1	-1.71196	0.000251	NA	NANA	NA
Down	ENSG00000221946	-1.7062	0.000565	FXYD7	19q13.12	protein_coding
Down	ENSG00000166862	-1.69601	0.000213	CACNG2	22q12.3	protein_coding
Down	ENSG00000104888	-1.674	0.0181	SLC17A7	19q13.33	protein_coding
Down	ENSG00000170419	-1.67091	0.000239	VSTM2A	7p11.2	protein_coding
Down	LOC389332	-1.66513	7.64e-05	NA	NANA	NA
Down	ENSG00000132639	-1.66415	0.000902	SNAP25	20p12.2	protein_coding
Down	ENSG00000128564	-1.66387	0.00109	VGF	7q22.1	protein_coding
Down	ENSG00000148798	-1.66318	5.38e-05	INA	10q24.33	protein_coding
Down	ENSG00000225978	-1.66215	6.35e-06	HAR1A	20q13.33	lncRNA
Down	ENSG00000171303	-1.65501	1.27e-05	KCNK3	2p23.3	protein_coding
Down	ENSG00000110786	-1.65128	0.00294	PTPN5	11p15.1	protein_coding
Down	ENSG00000151952	-1.65023	0.00522	TMEM132D	12q24.33	protein_coding
Down	ENSG00000205809	-1.64997	0.00238	KLRC2	12p13.2	protein_coding
Down	ENSG00000242173	-1.64895	8.45e-06	ARHGDIG	16p13.3	protein_coding
Down	ENSG00000185028	-1.64836	0.000934	LRRC14B	5p15.33	protein_coding
Down	HRNBP3	-1.64786	0.0027	NA	NANA	NA
Down	ENSG00000277586	-1.64399	0.0196	NEFL	8p21.2	protein_coding
Down	LOC157627	-1.63949	1.84e-05	NA	NANA	NA
Down	ENSG00000215612	-1.62186	2.95e-05	HMX1	4p16.1	protein_coding
Down	ENSG00000163032	-1.61979	0.0151	VSNL1	2p24.2	protein_coding
Down	ENSG00000166006	-1.61287	0.00843	KCNC2	12q21.1	protein_coding
Down	ENSG00000186297	-1.61056	0.00746	GABRA5	15q12	protein_coding
Down	ENSG00000101180	-1.60602	0.00033	HRH3	20q13.33	protein_coding
Down	ENSG00000237515	-1.60565	0.000443	SHISA9	16p13.12	protein_coding
Down	ENSG00000104435	-1.59887	0.006	STMN2	8q21.13	protein_coding
Down	ENSG00000130540	-1.59648	0.00818	SULT4A1	22q13.31	protein_coding
Down	ENSG00000173452	-1.59604	0.00107	TMEM196	7p21.1	protein_coding
Down	ENSG00000173452	-1.59604	0.00107	MGC42090	7p21.1	protein_coding
Down	ENSG00000166448	-1.59187	0.00211	TMEM130	7q22.1	protein_coding
Down	ENSG00000215397	-1.58838	0.000359	SCRT2	20p13	protein_coding
Down	HMP19	-1.58458	4.32e-06	NA	NANA	NA
Down	ENSG00000261678	-1.57222	0.000218	SCRT1	8q24.3	protein_coding
Down	ENSG00000107147	-1.56199	0.00307	KCNT1	9q34.3	protein_coding
Down	ENSG00000171450	-1.55908	0.000137	CDK5R2	2q35	protein_coding
Down	ENSG00000124493	-1.55179	0.000101	GRM4	6p21.31	protein_coding
Down	ENSG00000167654	-1.55048	2.34e-06	ATCAY	19p13.3	protein_coding
Down	ENSG00000157782	-1.54882	0.000377	CABP1	12q24.31	protein_coding
Down	ENSG00000111249	-1.54775	0.000541	CUX2	12q24.11	protein_coding
Down	ENSG00000022355	-1.53882	0.0195	GABRA1	5q34	protein_coding
Down	ENSG00000105251	-1.52566	8.41e-05	SHD	19p13.3	protein_coding
Down	ENSG00000177511	-1.50435	6.64e-05	ST8SIA3	18q21.31	protein_coding
Down	ENSG00000125851	-1.4997	0.000994	PCSK2	20p12.1	protein_coding
Down	ENSG00000164600	-1.49927	0.0159	NEUROD6	7p14.3	protein_coding
Down	ENSG00000120049	-1.49449	2.73e-05	KCNIP2	10q24.32	protein_coding
Down	ENSG00000236311	-1.49351	0.00555	TLX1NB	10q24.31	lncRNA
Down	ENSG00000011083	-1.48754	0.0272	SLC6A7	5q32	protein_coding
Down	ENSG00000154118	-1.47488	2.34e-06	JPH3	16q24.2	protein_coding
Down	ENSG00000154975	-1.47129	9.35e-05	CA10	17q22	protein_coding
Down	ENSG00000176956	-1.46672	4.16e-05	LY6H	8q24.3	protein_coding
Down	ENSG00000101489	-1.46018	0.000902	CELF4	18q12.2	protein_coding
Down	C7ORF52	-1.46006	1.84e-05	NA	NANA	NA
Down	ENSG00000092051	-1.4559	3.51e-08	JPH4	14q11.2	protein_coding
Down	ENSG00000104722	-1.44726	0.0234	NEFM	8p21.2	protein_coding
Down	ENSG00000013293	-1.4446	1.63e-05	SLC7A14	3q26.2	protein_coding
Down	ENSG00000157152	-1.44375	0.00554	SYN2	3p25.2	protein_coding
Down	ENSG00000006611	-1.44292	0.00265	USH1C	11p15.1	protein_coding
Down	ENSG00000154146	-1.44059	0.0219	NRGN	11q24.2	protein_coding
Down	ENSG00000168490	-1.43968	0.00138	PHYHIP	8p21.3	protein_coding
Down	ENSG00000157005	-1.43602	0.00307	SST	3q27.3	protein_coding
Down	ENSG00000152214	-1.43249	0.00729	RIT2	18q12.3	protein_coding
Down	ENSG00000183780	-1.42699	0.000443	SLC35F3	1q42.2	protein_coding
Down	ENSG00000174521	-1.41941	1.32e-05	TTC9B	19q13.2	protein_coding
Down	ENSG00000186732	-1.41847	0.0162	MPPED1	22q13.2	protein_coding
Down	NEURL	-1.41831	0.00204	NA	NANA	NA
Down	ENSG00000059915	-1.41202	5.08e-06	PSD	10q24.32	protein_coding
Down	ENSG00000164076	-1.41125	0.00169	CAMKV	3p21.31	protein_coding
Down	ENSG00000105695	-1.40753	0.0103	MAG	19q13.12	protein_coding
Down	C19ORF30	-1.39885	0.00339	NA	NANA	NA
Down	ENSG00000177679	-1.39838	1.22e-05	SRRM3	7q11.23	protein_coding
Down	ENSG00000169035	-1.39762	0.0115	KLK7	19q13.41	protein_coding
Down	ENSG00000105376	-1.39313	0.00726	ICAM5	19p13.2	protein_coding
Down	ENSG00000111218	-1.38707	0.00944	PRMT8	12p13.32	protein_coding
Down	ENSG00000187094	-1.38698	0.0275	CCK	3p22.1	protein_coding
Down	ENSG00000019505	-1.38475	0.0131	SYT13	11p11.2	protein_coding
Down	ENSG00000178773	-1.36814	0.00608	CPNE7	16q24.3	protein_coding
Down	ENSG00000147676	-1.36627	0.0184	MAL2	8q24.12	protein_coding
Down	ENSG00000188573	-1.363	1.9e-08	FBLL1	5q34	protein_coding
Down	ENSG00000176204	-1.3629	1.61e-06	LRRTM4	2p12	protein_coding
Down	ENSG00000091664	-1.35709	0.0176	SLC17A6	11p14.3	protein_coding
Down	ENSG00000225465	-1.35674	0.00101	RFPL1S	22q12.2	lncRNA
Down	KIAA1644	-1.35628	0.00124	NA	NANA	NA
Down	ENSG00000008056	-1.35055	0.000489	SYN1	Xp11.23	protein_coding
Down	ENSG00000089199	-1.3501	7.9e-05	CHGB	20p12.3	protein_coding
Down	ENSG00000165643	-1.34814	0.0133	SOHLH1	9q34.3	protein_coding
Down	ENSG00000172346	-1.34786	7.9e-05	CSDC2	22q13.2	protein_coding
Down	ENSG00000163630	-1.34731	0.0221	SYNPR	3p14.2	protein_coding
Down	ENSG00000236279	-1.34676	0.0142	CLEC2L	7q34	protein_coding
Down	ENSG00000136750	-1.34243	0.0229	GAD2	10p12.1	protein_coding
Down	ENSG00000118160	-1.34187	0.000582	SLC8A2	19q13.32	protein_coding
Down	ENSG00000109158	-1.33912	0.0353	GABRA4	4p12	protein_coding
Down	ENSG00000153820	-1.33824	0.00239	SPHKAP	2q36.3	protein_coding
Down	ENSG00000223572	-1.33423	0.000353	CKMT1A	15q15.3	protein_coding
Down	ENSG00000187730	-1.33131	0.00139	GABRD	1p36.33	protein_coding
Down	ENSG00000127561	-1.32977	0.00367	SYNGR3	16p13.3	protein_coding
Down	ENSG00000177182	-1.32831	0.00237	CLVS1	8q12.2	protein_coding
Down	ENSG00000110148	-1.32676	0.0159	CCKBR	11p15.4	protein_coding
Down	ENSG00000120088	-1.32137	8.46e-05	CRHR1	17q21.31	protein_coding
Down	ENSG00000189410	-1.31868	0.00757	SH2D5	1p36.12	protein_coding
Down	ENSG00000124194	-1.31577	2.34e-06	GDAP1L1	20q13.12	protein_coding
Down	ENSG00000134115	-1.31079	0.00347	CNTN6	3p26.3	protein_coding
Down	ENSG00000119125	-1.30918	0.0356	GDA	9q21.13	protein_coding
Down	ENSG00000082556	-1.30584	0.00856	OPRK1	8q11.23	protein_coding
Down	ENSG00000170837	-1.3042	6.28e-05	GPR27	3p13	protein_coding
Down	ENSG00000213578	-1.30045	0.00729	CPLX3	15q24.1	protein_coding
Down	ENSG00000166257	-1.29676	0.000512	SCN3B	11q24.1	protein_coding
Down	ENSG00000124507	-1.29288	0.0445	PACSIN1	6p21.31	protein_coding
Down	ENSG00000145864	-1.29163	0.0353	GABRB2	5q34	protein_coding
Down	ENSG00000101204	-1.28995	1.64e-05	CHRNA4	20q13.33	protein_coding
Down	ENSG00000154027	-1.2875	0.00551	AK5	1p31.1	protein_coding
Down	ENSG00000161082	-1.28676	1.27e-05	CELF5	19p13.3	protein_coding
Down	ENSG00000103316	-1.28626	0.0497	CRYM	16p12.2	protein_coding
Down	ENSG00000128422	-1.284	0.0142	KRT17	17q21.2	protein_coding
Down	ENSG00000167755	-1.2833	0.0129	KLK6	19q13.41	protein_coding
Down	ENSG00000173267	-1.27754	0.00211	SNCG	10q23.2	protein_coding
Down	ENSG00000139767	-1.27728	0.00352	SRRM4	12q24.23	protein_coding
Down	ENSG00000124140	-1.27532	0.0287	SLC12A5	20q13.12	protein_coding
Down	ENSG00000100867	-1.27303	0.00604	DHRS2	14q11.2	protein_coding
Down	ENSG00000113100	-1.27245	0.00893	CDH9	5p14.1	protein_coding
Down	ENSG00000162992	-1.27139	0.000249	NEUROD1	2q31.3	protein_coding
Down	ENSG00000188848	-1.26818	0.000294	BEND4	4p13	protein_coding
Down	ENSG00000171532	-1.26521	0.0324	NEUROD2	17q12	protein_coding
Down	ACCN4	-1.26373	0.00123	NA	NANA	NA
Down	ENSG00000181291	-1.25934	1.84e-05	TMEM132E	17q12	protein_coding
Down	ENSG00000171772	-1.25914	0.0396	SYCE1	10q26.3	protein_coding
Down	ENSG00000146469	-1.25864	0.0126	VIP	6q25.2	protein_coding
Down	A2BP1	-1.25532	0.0174	NA	NANA	NA
Down	ENSG00000152954	-1.25379	0.000184	NRSN1	6p22.3	protein_coding
Down	ENSG00000029534	-1.25019	6.63e-05	ANK1	8p11.21	protein_coding
Down	ENSG00000122585	-1.2476	0.0048	NPY	7p15.3	protein_coding
Down	ENSG00000144550	-1.24391	0.0137	CPNE9	3p25.3	protein_coding
Down	ENSG00000166793	-1.24342	1.49e-07	YPEL4	11q12.1	protein_coding
Down	ENSG00000155511	-1.24305	0.000166	GRIA1	5q33.2	protein_coding
Down	ENSG00000150656	-1.24261	0.0292	CNDP1	18q22.3	protein_coding
Down	ENSG00000149243	-1.23157	0.000176	KLHL35	11q13.4	protein_coding
Down	ENSG00000120149	-1.23089	0.00965	MSX2	5q35.2	protein_coding
Down	ENSG00000101210	-1.23022	0.000576	EEF1A2	20q13.33	protein_coding
Down	ENSG00000100276	-1.22966	0.000377	RRP22	22q12.2	protein_coding
Down	ENSG00000100276	-1.22966	0.000377	RASL10A	22q12.2	protein_coding
Down	ENSG00000184672	-1.22903	0.00142	RALYL	8q21.2	protein_coding
Down	D4S234E	-1.22693	0.000497	NA	NANA	NA
Down	ENSG00000231133	-1.22573	4.28e-05	HAR1B	20q13.33	lncRNA
Down	ENSG00000197106	-1.22467	0.0267	SLC6A17	1p13.3	protein_coding
Down	ENSG00000151892	-1.21988	0.000437	GFRA1	10q25.3	protein_coding
Down	ENSG00000100346	-1.2168	0.0031	CACNA1I	22q13.1	protein_coding
Down	ENSG00000075043	-1.21299	2.25e-06	KCNQ2	20q13.33	protein_coding
Down	ENSG00000159409	-1.21275	0.000126	CELF3	1q21.3	protein_coding
Down	ENSG00000157219	-1.21256	0.0253	HTR5A	7q36.2	protein_coding
Down	ENSG00000196353	-1.21233	0.0354	CPNE4	3q22.1	protein_coding
Down	ENSG00000102924	-1.21211	0.000175	CBLN1	16q12.1	protein_coding
Down	ENSG00000175206	-1.21107	0.00272	NPPA	1p36.22	protein_coding
Down	ENSG00000171509	-1.20253	0.0184	RXFP1	4q32.1	protein_coding
Down	ENSG00000007264	-1.20097	0.00126	MATK	19p13.3	protein_coding
Down	ENSG00000164588	-1.19987	0.0401	HCN1	5p12	protein_coding
Down	ENSG00000198883	-1.19884	0.00408	PNMA5	Xq28	protein_coding
Down	ENSG00000204970	-1.1977	0.000494	PCDHA1	5q31.3	protein_coding
Down	ENSG00000149927	-1.19578	0.0137	DOC2A	16p11.2	protein_coding
Down	FLJ16779	-1.1945	0.000302	NA	NANA	NA
Down	ENSG00000101438	-1.19134	0.0494	SLC32A1	20q11.23	protein_coding
Down	ENSG00000079689	-1.19034	0.0196	SCGN	6p22.2	protein_coding
Down	ENSG00000162188	-1.18881	0.0318	GNG3	11q12.3	protein_coding
Down	ENSG00000146360	-1.18871	0.00525	GPR6	6q21	protein_coding
Down	ENSG00000174276	-1.18786	0.00672	ZNHIT2	11q13.1	protein_coding
Down	ENSG00000120645	-1.18759	0.0201	IQSEC3	12p13.33	protein_coding
Down	ENSG00000106976	-1.18531	0.00871	DNM1	9q34.11	protein_coding
Down	ENSG00000144834	-1.182	0.000176	TAGLN3	3q13.2	protein_coding
Down	ENSG00000099866	-1.18045	0.0031	MADCAM1	19p13.3	protein_coding
Down	ENSG00000174939	-1.17944	1.76e-05	ASPHD1	16p11.2	protein_coding
Down	ENSG00000153233	-1.17698	0.0126	PTPRR	12q15	protein_coding
Down	ENSG00000135625	-1.17543	0.0262	EGR4	2p13.2	protein_coding
Down	ENSG00000182674	-1.17287	0.0123	KCNB2	8q21.11	protein_coding
Down	C9ORF122	-1.17286	0.000217	NA	NANA	NA
Down	ENSG00000128285	-1.17167	0.00218	MCHR1	22q13.2	protein_coding
Down	ENSG00000205810	-1.17086	0.000307	KLRC3	12p13.2	protein_coding
Down	ENSG00000129152	-1.17033	0.0192	MYOD1	11p15.1	protein_coding
Down	ENSG00000186907	-1.16949	2.95e-05	RTN4RL2	11q12.1	protein_coding
Down	ENSG00000126733	-1.16891	0.0131	DACH2	Xq21.2	protein_coding
Down	ENSG00000235961	-1.16762	1.56e-05	PNMA6A	Xq28	protein_coding
Down	ENSG00000126583	-1.16703	0.046	PRKCG	19q13.42	protein_coding
Down	ENSG00000140557	-1.1668	0.00636	ST8SIA2	15q26.1	protein_coding
Down	ENSG00000117152	-1.16623	0.046	RGS4	1q23.3	protein_coding
Down	C2ORF85	-1.16297	0.00247	NA	NANA	NA
Down	ENSG00000138622	-1.16173	0.00524	HCN4	15q24.1	protein_coding
Down	ENSG00000169884	-1.16085	0.0246	WNT10B	12q13.12	protein_coding
Down	ENSG00000145198	-1.1601	0.00155	VWA5B2	3q27.1	protein_coding
Down	ENSG00000090932	-1.15998	0.00581	DLL3	19q13.2	protein_coding
Down	ENSG00000162951	-1.15633	1.29e-05	LRRTM1	2p12	protein_coding
Down	ENSG00000135439	-1.15627	0.000175	AGAP2	12q14.1	protein_coding
Down	ENSG00000135439	-1.15627	0.000175	CENTG1	12q14.1	protein_coding
Down	RLTPR	-1.1528	0.00307	NA	NANA	NA
Down	ENSG00000174453	-1.14913	0.00621	VWC2L	2q34	protein_coding
Down	EMID2	-1.14109	0.00131	NA	NANA	NA
Down	ENSG00000185615	-1.14099	0.00232	PDIA2	16p13.3	protein_coding
Down	ENSG00000184261	-1.14074	0.000632	KCNK12	2p16.3	protein_coding
Down	ENSG00000015592	-1.13882	9.49e-06	STMN4	8p21.2	protein_coding
Down	ENSG00000158748	-1.13877	0.00105	HTR6	1p36.13	protein_coding
Down	ENSG00000168993	-1.13576	0.000997	CPLX1	4p16.3	protein_coding
Down	ENSG00000144339	-1.13421	6.78e-05	TMEFF2	2q32.3	protein_coding
Down	ENSG00000075035	-1.13378	0.0174	WSCD2	12q23.3	protein_coding
Down	ENSG00000169562	-1.13338	0.025	GJB1	Xq13.1	protein_coding
Down	ENSG00000169562	-1.13338	0.025	CXNG	Xq13.1	protein_coding
Down	ENSG00000179292	-1.13214	0.000304	TMEM151A	11q13.2	protein_coding
Down	LOC158696	-1.1305	0.00171	NA	NANA	NA
Down	ENSG00000168959	-1.12501	0.0122	GRM5	11q14.3	protein_coding
Down	ENSG00000144230	-1.12475	0.00383	GPR17	2q14.3	protein_coding
Down	ENSG00000158865	-1.12311	0.0241	SLC5A11	16p12.1	protein_coding
Down	ENSG00000157064	-1.12103	7.64e-05	NMNAT2	1q25.3	protein_coding
Down	ENSG00000006071	-1.11768	0.00313	ABCC8	11p15.1	protein_coding
Down	ENSG00000188730	-1.11615	0.000135	VWC2	7p12.2	protein_coding
Down	LOC285954	-1.11602	0.00326	NA	NANA	NA
Down	KIAA1486	-1.11541	0.00726	NA	NANA	NA
Down	ENSG00000172020	-1.11527	8.52e-05	GAP43	3q13.31	protein_coding
Down	ENSG00000196990	-1.11262	0.0173	FAM163B	9q34.2	protein_coding
Down	ENSG00000179178	-1.11097	0.0266	TMEM125	1p34.2	protein_coding
Down	ENSG00000092054	-1.10821	0.000573	MYH7	14q11.2	protein_coding
Down	ENSG00000176406	-1.10808	0.00884	RIMS2	8q22.3	protein_coding
Down	ENSG00000198729	-1.107	0.00534	PPP1R14C	6q25.1	protein_coding
Down	ENSG00000197322	-1.10532	0.000366	C17orf102	17q12	lncRNA
Down	LOC283999	-1.10247	0.0401	NA	NANA	NA
Down	ENSG00000079841	-1.10082	0.00582	RIMS1	6q13	protein_coding
Down	ENSG00000166897	-1.10056	9.57e-05	ELFN2	22q13.1	protein_coding
Down	ENSG00000099365	-1.09954	2.83e-05	STX1B	16p11.2	protein_coding
Down	ENSG00000166501	-1.09936	0.000796	PRKCB	16p12.2	protein_coding
Down	ENSG00000111262	-1.09727	0.027	KCNA1	12p13.32	protein_coding
Down	ENSG00000260903	-1.097	0.0216	XKR7	20q11.21	protein_coding
Down	ENSG00000214548	-1.09621	0.00887	MEG3	14q32.2	lncRNA
Down	ENSG00000198785	-1.09461	0.0164	GRIN3A	9q31.1	protein_coding
Down	ENSG00000125813	-1.0927	0.0475	PAX1	20p11.22	protein_coding
Down	ENSG00000132975	-1.0918	0.0178	GPR12	13q12.13	protein_coding
Down	H2AFY2	-1.09022	3.16e-06	NA	NANA	NA
Down	ENSG00000147481	-1.08785	0.000327	SNTG1	8q11.21	protein_coding
Down	ENSG00000198598	-1.08751	0.000218	MMP17	12q24.33	protein_coding
Down	LOC100189589	-1.08634	0.00932	NA	NANA	NA
Down	ENSG00000164512	-1.08603	0.00693	ANKRD55	5q11.2	protein_coding
Down	ENSG00000170786	-1.08589	0.0262	SDR16C5	8q12.1	protein_coding
Down	ENSG00000198732	-1.08239	0.00127	SMOC1	14q24.2	protein_coding
Down	ENSG00000168348	-1.08232	0.0192	INSM2	14q13.2	protein_coding
Down	ENSG00000176624	-1.08154	0.00515	MEX3C	18q21.2	protein_coding
Down	ENSG00000124772	-1.07844	0.000158	CPNE5	6p21.2	protein_coding
Down	ENSG00000065609	-1.07679	0.000176	SNAP91	6q14.2	protein_coding
Down	ENSG00000248485	-1.07659	0.0369	PCP4L1	1q23.3	protein_coding
Down	ENSG00000058404	-1.07563	0.00603	CAMK2B	7p13	protein_coding
Down	ENSG00000152932	-1.07553	0.00279	RAB3C	5q11.2	protein_coding
Down	MUM1L1	-1.07522	0.00307	NA	NANA	NA
Down	ENSG00000145335	-1.0716	0.00466	SNCA	4q22.1	protein_coding
Down	ENSG00000183166	-1.0698	0.0157	CALN1	7q11.22	protein_coding
Down	ENSG00000095713	-1.06807	0.0004	CRTAC1	10q24.2	protein_coding
Down	ENSG00000103089	-1.06619	0.00313	FA2H	16q23.1	protein_coding
Down	ENSG00000108309	-1.06358	4.13e-06	RUNDC3A	17q21.31	protein_coding
Down	ENSG00000178233	-1.06285	0.0017	TMEM151B	6p21.1	protein_coding
Down	ENSG00000167178	-1.06284	0.0251	ISLR2	15q24.1	protein_coding
Down	ENSG00000141404	-1.06157	0.000269	GNAL	18p11.21	protein_coding
Down	ENSG00000184221	-1.06062	0.000366	OLIG1	21q22.11	protein_coding
Down	ENSG00000135447	-1.05854	0.00123	PPP1R1A	12q13.2	protein_coding
Down	ENSG00000144596	-1.05763	0.0117	GRIP2	3p25.1	protein_coding
Down	ENSG00000140600	-1.05602	0.000903	SH3GL3	15q25.2	protein_coding
Down	ENSG00000206445	-1.05436	6.48e-07	ATP6V1G2	CHR_HSCHR6_MHC_QBL_CTG1	protein_coding
Down	ENSG00000101203	-1.0496	0.0288	COL20A1	20q13.33	protein_coding
Down	ENSG00000176194	-1.04947	0.00873	CIDEA	18p11.21	protein_coding
Down	ENSG00000160396	-1.04909	0.03	HIPK4	19q13.2	protein_coding
Down	ENSG00000159248	-1.04711	0.0105	GJD2	15q14	protein_coding
Down	ENSG00000187135	-1.04562	0.000113	VSTM2B	19q12	protein_coding
Down	ENSG00000168481	-1.04293	0.00291	LGI3	8p21.3	protein_coding
Down	ENSG00000101098	-1.04163	0.00164	RIMS4	20q13.12	protein_coding
Down	ENSG00000164796	-1.03834	0.00689	CSMD3	8q23.3	protein_coding
Down	ENSG00000084628	-1.03828	0.000101	NKAIN1	1p35.2	protein_coding
Down	ENSG00000167549	-1.03521	0.00691	CORO6	17q11.2	protein_coding
Down	ENSG00000011677	-1.03496	0.00218	GABRA3	Xq28	protein_coding
Down	ENSG00000149575	-1.03418	0.00374	SCN2B	11q23.3	protein_coding
Down	ENSG00000137345	-1.03263	0.0418	MOG	CHR_HSCHR6_MHC_QBL_CTG1	protein_coding
Down	LOC285696	-1.0325	0.00123	NA	NANA	NA
Down	ENSG00000253771	-1.02705	0.000187	TPTE2P1	13q12.13	transcribed_unprocessed_pseudogene
Down	ENSG00000152910	-1.02598	0.0155	CNTNAP4	16q23.1	protein_coding
Down	ENSG00000106089	-1.02365	0.0103	STX1A	7q11.23	protein_coding
Down	ENSG00000091513	-1.02194	0.00213	TF	3q22.1	protein_coding
Down	ENSG00000129990	-1.02192	0.0222	SYT5	19q13.42	protein_coding
Down	ENSG00000204653	-1.02112	0.00145	ASPDH	19q13.33	protein_coding
Down	ENSG00000183570	-1.01918	2.28e-05	PCBP3	21q22.3	protein_coding
Down	ENSG00000145526	-1.01605	0.00936	CDH18	5p14.3	protein_coding
Down	ENSG00000182255	-1.01361	0.0134	KCNA4	11p14.1	protein_coding
Down	ENSG00000215218	-1.0136	0.000765	UBE2QL1	5p15.31	protein_coding
Down	ENSG00000165061	-1.01165	0.0196	ZMAT4	8p11.21	protein_coding
Down	ENSG00000165379	-1.01119	0.00636	LRFN5	14q21.1	protein_coding
Down	ENSG00000002746	-1.01087	0.00625	HECW1	7p14.1	protein_coding
Down	ENSG00000144119	-1.00978	0.0104	ADII	2q14.2	protein_coding
Down	ENSG00000144119	-1.00978	0.0104	C1QL2	2q14.2	protein_coding
Down	ENSG00000105963	-1.00663	0.000175	ADAP1	7p22.3	protein_coding
Down	ENSG00000144290	-1.00516	0.033	SLC4A10	2q24.2	protein_coding
Down	ENSG00000116254	-1.00362	0.0454	CHD5	1p36.31	protein_coding
Down	ENSG00000175766	-1.00302	0.0273	EIF4E1B	5q35.2	protein_coding
Down	ENSG00000161649	-1.00294	0.0176	CD300LG	17q21.31	protein_coding
Down	ENSG00000100433	-1.00247	0.00157	KCNK10	14q31.3	protein_coding
Down	FAM19A2	-1.00101	0.00675	NA	NANA	NA
Down	ENSG00000164082	-1.00088	0.0211	GRM2	3p21.2	protein_coding

## Sheet: Dp427m
Regulation	Ensembl ID	log2 Fold Change	Adj.Pval	Symbol	Chr	Type
Up	PSITPTE22	2.69316	1e-06	NA	NANA	NA
Up	ENSG00000138379	2.52457	1.65e-09	MSTN	2q32.2	protein_coding
Up	ENSG00000138379	2.52457	1.65e-09	GDF8	2q32.2	protein_coding
Up	ENSG00000169083	2.33155	1.62e-11	AR	Xq12	protein_coding
Up	ENSG00000215018	2.28318	3.21e-08	COL28A1	7p21.3	protein_coding
Up	ENSG00000143768	2.11508	1.63e-05	LEFTY2	1q42.12	protein_coding
Up	YSK4	2.07933	3.85e-07	NA	NANA	NA
Up	ENSG00000176294	2.07636	6.05e-06	OR4N2	14q11.2	protein_coding
Up	ENSG00000136546	2.05345	3.67e-06	SCN7A	2q24.3	protein_coding
Up	LOC154822	1.99729	0.000122	NA	NANA	NA
Up	ENSG00000165409	1.95142	1.67e-05	TSHR	14q31.1	protein_coding
Up	ENSG00000128573	1.92835	3.18e-07	FOXP2	7q31.1	protein_coding
Up	ENSG00000060718	1.91343	1.31e-05	COL11A1	1p21.1	protein_coding
Up	ENSG00000186466	1.76908	1.32e-05	AQP7P1	9q13	unprocessed_pseudogene
Up	ENSG00000076770	1.73053	2.33e-12	MBNL3	Xq26.2	protein_coding
Up	ENSG00000116745	1.71835	1.06e-05	RPE65	1p31.3	protein_coding
Up	ENSG00000180483	1.69598	0.000196	DEFB119	20q11.21	protein_coding
Up	ENSG00000066294	1.69484	2.36e-10	CD84	1q23.3	protein_coding
Up	C4ORF31	1.6922	2.21e-05	NA	NANA	NA
Up	ENSG00000173157	1.68874	0.00025	ADAMTS20	12q12	protein_coding
Up	KIAA0754	1.66082	2.19e-10	NA	NANA	NA
Up	CASC5	1.65555	3.06e-06	NA	NANA	NA
Up	C3ORF16	1.62922	1e-08	NA	NANA	NA
Up	ENSG00000101096	1.6058	1.67e-08	NFATC2	20q13.2	protein_coding
Up	ENSG00000162692	1.60265	2.17e-05	VCAM1	1p21.2	protein_coding
Up	ENSG00000068489	1.59631	7.33e-10	PRR11	17q22	protein_coding
Up	ENSG00000137573	1.57613	1.82e-05	SULF1	8q13.2	protein_coding
Up	ENSG00000142606	1.57448	0.000173	MMEL1	1p36.32	protein_coding
Up	ENSG00000156218	1.56091	1.49e-07	ADAMTSL3	15q25.2	protein_coding
Up	ENSG00000105851	1.53755	1.55e-09	PIK3CG	7q22.3	protein_coding
Up	ENSG00000197057	1.53557	8.49e-08	DTHD1	4p14	protein_coding
Up	ENSG00000139144	1.51792	2.56e-06	PIK3C2G	12p12.3	protein_coding
Up	ENSG00000169403	1.51392	1.23e-08	PTAFR	1p35.3	protein_coding
Up	ENSG00000003436	1.48262	1.27e-05	TFPI	2q32.1	protein_coding
Up	ENSG00000149212	1.48124	2.36e-10	SESN3	11q21	protein_coding
Up	ENSG00000154080	1.47727	3.3e-05	CHST9	18q11.2	protein_coding
Up	ENSG00000137142	1.47283	0.000149	IGFBPL1	9p13.1	protein_coding
Up	ENSG00000141449	1.47196	6.43e-06	GREB1L	18q11.1	protein_coding
Up	ENSG00000102174	1.46219	1.42e-06	PHEX	Xp22.11	protein_coding
Up	ENSG00000084093	1.45228	7.42e-10	REST	4q12	protein_coding
Up	ENSG00000126787	1.4378	0.000344	DLGAP5	14q22.3	protein_coding
Up	ENSG00000170549	1.43618	0.00815	IRX1	5p15.33	protein_coding
Up	ENSG00000106031	1.43354	0.00162	HOXA13	7p15.2	protein_coding
Up	ENSG00000174130	1.43335	1.6e-10	TLR6	4p14	protein_coding
Up	ENSG00000066279	1.42747	0.000119	ASPM	1q31.3	protein_coding
Up	ENSG00000131747	1.42437	0.00197	TOP2A	17q21.2	protein_coding
Up	ENSG00000080166	1.42274	4.4e-07	DCT	13q32.1	protein_coding
Up	ENSG00000138653	1.41355	0.000513	NDST4	4q26	protein_coding
Up	ENSG00000138376	1.40724	3.08e-09	BARD1	2q35	protein_coding
Up	ENSG00000152192	1.4004	0.000849	POU4F1	13q31.1	protein_coding
Up	ENSG00000153993	1.3957	1.91e-05	SEMA3D	7q21.11	protein_coding
Up	CCDC135	1.39541	3.69e-06	NA	NANA	NA
Up	ENSG00000088320	1.39455	0.000646	REM1	20q11.21	protein_coding
Up	ENSG00000175556	1.39142	9.33e-08	LONRF3	Xq24	protein_coding
Up	ENSG00000181722	1.38723	5.98e-09	ZBTB20	3q13.31	protein_coding
Up	ENSG00000196767	1.38604	1.86e-06	POU3F4	Xq21.1	protein_coding
Up	ENSG00000129910	1.36344	0.000661	CDH15	16q24.3	protein_coding
Up	ENSG00000152104	1.35544	5.17e-08	PTPN14	1q41	protein_coding
Up	ENSG00000273706	1.35377	0.000191	LHX1	17q12	protein_coding
Up	ENSG00000106823	1.34805	7.11e-06	ECM2	9q22.31	protein_coding
Up	ENSG00000183778	1.34177	1.5e-09	B3GALT5	21q22.2	protein_coding
Up	ENSG00000160551	1.34001	6.95e-07	TAOK1	17q11.2	protein_coding
Up	ENSG00000187140	1.33138	0.00116	FOXD3	1p31.3	protein_coding
Up	ENSG00000260314	1.32841	6.18e-05	MRC1	10p12.33	protein_coding
Up	ENSG00000165072	1.32294	2.07e-06	MAMDC2	9q21.12	protein_coding
Up	ENSG00000139354	1.32131	2.65e-06	GAS2L3	12q23.1	protein_coding
Up	ENSG00000186204	1.31647	0.0013	CYP4F12	19p13.12	protein_coding
Up	ENSG00000168329	1.31318	1.21e-05	CX3CR1	3p22.2	protein_coding
Up	ENSG00000156103	1.31312	4.96e-09	MMP16	8q21.3	protein_coding
Up	ENSG00000126778	1.30793	0.00149	SIX1	14q23.1	protein_coding
Up	ENSG00000143603	1.30199	7.41e-08	KCNN3	1q21.3	protein_coding
Up	ENSG00000198774	1.29639	2.4e-05	RASSF9	12q21.31	protein_coding
Up	ENSG00000154262	1.29482	0.00013	ABCA6	17q24.3	protein_coding
Up	ENSG00000002587	1.29205	5.59e-05	HS3ST1	4p15.33	protein_coding
Up	ENSG00000144426	1.29035	1.31e-07	NBEAL1	2q33.2	protein_coding
Up	ENSG00000196664	1.28865	2.83e-07	TLR7	Xp22.2	protein_coding
Up	ENSG00000116985	1.28551	2.95e-05	BMP8B	1p34.2	protein_coding
Up	ENSG00000162924	1.28496	5.13e-10	REL	2p16.1	protein_coding
Up	ENSG00000081138	1.28043	0.00123	CDH7	18q22.1	protein_coding
Up	ENSG00000166106	1.27367	0.000545	ADAMTS15	11q24.3	protein_coding
Up	ENSG00000170961	1.26796	2.58e-05	HAS2	8q24.13	protein_coding
Up	ENSG00000069869	1.26662	8.65e-12	NEDD4	15q21.3	protein_coding
Up	ENSG00000251201	1.26559	0.00362	TMED7-TICAM2	5q22.3	protein_coding
Up	ENSG00000189195	1.25816	1.96e-07	BTBD8	1p22.1	protein_coding
Up	ENSG00000189195	1.25816	1.96e-07	KIAA1107	1p22.1	protein_coding
Up	ENSG00000197312	1.24278	4.17e-08	DDI2	1p36.21	protein_coding
Up	ENSG00000197565	1.24255	0.000524	COL4A6	Xq22.3	protein_coding
Up	ENSG00000116147	1.24197	0.000543	TNR	1q25.1	protein_coding
Up	ENSG00000198028	1.24103	0.013	ZNF560	19p13.2	protein_coding
Up	ENSG00000142945	1.24058	5.46e-05	KIF2C	1p34.1	protein_coding
Up	ENSG00000177575	1.23971	0.00781	CD163	12p13.31	protein_coding
Up	ENSG00000162733	1.23819	0.000279	DDR2	1q23.3	protein_coding
Up	ENSG00000145012	1.23353	7.42e-10	LPP	3q27.3	protein_coding
Up	ENSG00000214262	1.22842	2.58e-07	ANKRD36BP1	1q24.2	transcribed_processed_pseudogene
Up	FAM46C	1.22461	3.25e-05	NA	NANA	NA
Up	C7ORF58	1.219	1.86e-07	NA	NANA	NA
Up	ENSG00000165370	1.21754	1.01e-07	GPR101	Xq26.3	protein_coding
Up	ENSG00000118193	1.21428	4.01e-05	KIF14	1q32.1	protein_coding
Up	ENSG00000148773	1.21408	0.00295	MKI67	10q26.2	protein_coding
Up	ENSG00000183549	1.21359	1.05e-05	ACSM5	16p12.3	protein_coding
Up	ENSG00000156869	1.21358	1.07e-07	FRRS1	1p21.2	protein_coding
Up	PYGO1	1.21318	5.66e-08	NA	NANA	NA
Up	ENSG00000006747	1.21256	0.000589	SCIN	7p21.3	protein_coding
Up	ENSG00000164300	1.20916	3.53e-06	SERINC5	5q14.1	protein_coding
Up	ENSG00000172572	1.20757	6.19e-06	PDE3A	12p12.2	protein_coding
Up	ENSG00000164171	1.20371	2.09e-06	ITGA2	5q11.2	protein_coding
Up	CKAP2L	1.203	0.000509	NA	NANA	NA
Up	ENSG00000165168	1.20292	2.14e-06	CYBB	Xp21.1	protein_coding
Up	ENSG00000117724	1.19783	9.46e-05	CENPF	1q41	protein_coding
Up	ENSG00000174125	1.19467	3.81e-08	TLR1	4p14	protein_coding
Up	ENSG00000101670	1.19416	2.82e-05	LIPG	18q21.1	protein_coding
Up	ENSG00000121621	1.19393	1.66e-05	KIF18A	11p14.1	protein_coding
Up	ENSG00000120337	1.1918	0.00146	TNFSF18	1q25.1	protein_coding
Up	ENSG00000156970	1.18922	0.00154	BUB1B	15q15.1	protein_coding
Up	ENSG00000151422	1.18823	7.42e-10	FER	5q21.3	protein_coding
Up	ENSG00000151422	1.18823	7.42e-10	Pe1Fe3	5q21.3	protein_coding
Up	ENSG00000007968	1.18794	0.000365	E2F2	1p36.12	protein_coding
Up	ENSG00000164251	1.1876	0.000305	F2RL1	5q13.3	protein_coding
Up	ENSG00000116117	1.18426	8.24e-07	PARD3B	2q33.3	protein_coding
Up	ENSG00000185942	1.18223	3.34e-06	NKAIN3	8q12.3	protein_coding
Up	ENSG00000107249	1.17395	1.79e-06	GLIS3	9p24.2	protein_coding
Up	ENSG00000078549	1.17315	0.000139	ADCYAP1R1	7p14.3	protein_coding
Up	ENSG00000169313	1.17302	5.35e-06	P2RY12	3q25.1	protein_coding
Up	ENSG00000117707	1.17296	1.8e-05	PROX1	1q32.3	protein_coding
Up	ENSG00000106952	1.17154	2.07e-06	TNFSF8	9q33.1	protein_coding
Up	ENSG00000138829	1.16796	0.000655	FBN2	5q23.3	protein_coding
Up	ENSG00000047457	1.16643	0.0119	CP	3q25.1	protein_coding
Up	ENSG00000008086	1.1652	0.00189	CDKL5	Xp22.13	protein_coding
Up	ENSG00000204490	1.15967	0.00492	TNF	CHR_HSCHR6_MHC_COX_CTG1	protein_coding
Up	ENSG00000204490	1.15967	0.00492	TNF-alpha	CHR_HSCHR6_MHC_COX_CTG1	protein_coding
Up	C12ORF63	1.159	3.35e-05	NA	NANA	NA
Up	ENSG00000187172	1.15842	1.96e-08	BAGE2	21p11.2	transcribed_unprocessed_pseudogene
Up	ENSG00000130940	1.15799	3.79e-06	CASZ1	1p36.22	protein_coding
Up	ENSG00000041353	1.15767	6.11e-05	RAB27B	18q21.2	protein_coding
Up	ENSG00000228789	1.15705	0.000945	HCG22	6p21.33	transcribed_unitary_pseudogene
Up	ENSG00000008226	1.15674	0.00057	DLEC1	3p22.2	protein_coding
Up	ENSG00000213694	1.15198	1.06e-05	S1PR3	9q22.1	protein_coding
Up	ENSG00000213694	1.15198	1.06e-05	C9orf47	9q22.1	protein_coding
Up	ENSG00000113441	1.15171	3.23e-08	LNPEP	5q15	protein_coding
Up	ENSG00000132122	1.14635	0.000124	SPATA6	1p33	protein_coding
Up	ENSG00000165185	1.14412	1.84e-10	KIAA1958	9q32	protein_coding
Up	ENSG00000112742	1.14256	0.00114	TTK	6q14.1	protein_coding
Up	ENSG00000147145	1.14136	3.9e-06	LPAR4	Xq21.1	protein_coding
Up	ENSG00000113805	1.13988	0.00213	CNTN3	3p12.3	protein_coding
Up	ENSG00000152332	1.13871	5.68e-06	UHMK1	1q23.3	protein_coding
Up	ENSG00000179902	1.13309	0.000156	C1orf194	1p13.3	protein_coding
Up	ENSG00000183421	1.12954	0.000517	RIPK4	21q22.3	protein_coding
Up	ENSG00000198947	1.12793	8.65e-12	DMD	Xp21.1	protein_coding
Up	ENSG00000116191	1.12656	3.19e-10	RALGPS2	1q25.2	protein_coding
Up	ENSG00000134532	1.12551	7.45e-05	SOX5	12p12.1	protein_coding
Up	ENSG00000169679	1.12106	0.000463	BUB1	2q13	protein_coding
Up	ENSG00000162601	1.12034	5.42e-08	MYSM1	1p32.1	protein_coding
Up	ENSG00000081237	1.11798	2.63e-06	PTPRC	1q31.3	protein_coding
Up	ENSG00000173198	1.11728	1.99e-08	CYSLTR1	Xq21.1	protein_coding
Up	ENSG00000129315	1.11722	3.65e-06	CCNT1	12q13.12	protein_coding
Up	ENSG00000121743	1.11645	0.00189	GJA3	13q12.11	protein_coding
Up	ENSG00000197646	1.11605	4.87e-05	PDCD1LG2	9p24.1	protein_coding
Up	ENSG00000229183	1.1135	0.0102	PGA4	11q12.2	protein_coding
Up	ENSG00000229183	1.1135	0.0102	PGA3	11q12.2	protein_coding
Up	GPR126	1.112	2.87e-06	NA	NANA	NA
Up	ENSG00000119900	1.11144	2.93e-08	OGFRL1	6q13	protein_coding
Up	ENSG00000101916	1.11054	6.34e-05	TLR8	Xp22.2	protein_coding
Up	ENSG00000138722	1.10595	0.000461	MMRN1	4q22.1	protein_coding
Up	ENSG00000164746	1.10228	0.00288	C7orf57	7p12.3	protein_coding
Up	ENSG00000187554	1.10118	1.19e-06	TLR5	1q41	protein_coding
Up	ENSG00000151575	1.10049	2.69e-08	TEX9	15q21.3	protein_coding
Up	ENSG00000153930	1.09397	7.24e-08	ANKFN1	17q22	protein_coding
Up	FYB	1.09123	7.09e-07	NA	NANA	NA
Up	ENSG00000112984	1.08989	0.00538	KIF20A	5q31.2	protein_coding
Up	C18ORF34	1.08917	0.00171	NA	NANA	NA
Up	ENSG00000184661	1.08802	0.000159	CDCA2	8p21.2	protein_coding
Up	ENSG00000170962	1.08798	0.00375	PDGFD	11q22.3	protein_coding
Up	ENSG00000198162	1.08548	1.1e-10	MAN1A2	1p12	protein_coding
Up	ENSG00000021826	1.08539	2.54e-06	CPS1	2q34	protein_coding
Up	ENSG00000104974	1.08511	2.19e-05	LILRA1	19q13.42	protein_coding
Up	ENSG00000157456	1.08398	0.00446	CCNB2	15q22.2	protein_coding
Up	ENSG00000134250	1.0831	8.25e-11	NOTCH2	1p12	protein_coding
Up	ENSG00000184743	1.07962	5.24e-10	ATL3	11q13.1	protein_coding
Up	ENSG00000187323	1.0715	0.00139	DCC	18q21.2	protein_coding
Up	ENSG00000269699	1.07115	0.00138	ZIM2	19q13.43	protein_coding
Up	ENSG00000120594	1.06926	3.33e-07	PLXDC2	10p12.31	protein_coding
Up	ENSG00000075275	1.06923	0.000477	CELSR1	22q13.31	protein_coding
Up	ENSG00000125538	1.06671	0.0211	IL1B	2q14.1	protein_coding
Up	ENSG00000024526	1.06627	0.000352	DEPDC1	1p31.3	protein_coding
Up	ENSG00000198879	1.06533	6.76e-10	SFMBT2	10p14	protein_coding
Up	ENSG00000158161	1.0651	3.21e-10	EYA3	1p35.3	protein_coding
Up	ENSG00000243244	1.06449	2.02e-05	STON1	2p16.3	protein_coding
Up	ENSG00000213064	1.06323	1.11e-09	SFT2D2	1q24.2	protein_coding
Up	ENSG00000176842	1.06133	0.00509	IRX5	16q12.2	protein_coding
Up	ENSG00000052126	1.05935	1.64e-08	PLEKHA5	12p12.3	protein_coding
Up	ENSG00000092853	1.05758	0.000549	CLSPN	1p34.3	protein_coding
Up	ENSG00000171659	1.05714	4.2e-06	GPR34	Xp11.4	protein_coding
Up	ENSG00000163590	1.05683	1.24e-06	PPM1L	3q25.33	protein_coding
Up	ENSG00000159216	1.05682	2.14e-05	RUNX1	21q22.12	protein_coding
Up	ENSG00000165091	1.05682	3.72e-05	TMC1	9q21.13	protein_coding
Up	ENSG00000187912	1.05603	0.0018	CLEC17A	19p13.12	protein_coding
Up	ENSG00000196632	1.0526	1.25e-06	WNK3	Xp11.22	protein_coding
Up	ENSG00000078177	1.05219	4.25e-06	N4BP2	4p14	protein_coding
Up	LOC647309	1.05203	0.00171	NA	NANA	NA
Up	ENSG00000164185	1.05098	1.24e-05	ZNF474	5q23.2	protein_coding
Up	ENSG00000182983	1.05006	0.000167	ZNF662	3p22.1	protein_coding
Up	ENSG00000196865	1.04981	4.21e-08	NHLRC2	10q25.3	protein_coding
Up	ENSG00000065413	1.04896	1.47e-08	ANKRD44	2q33.1	protein_coding
Up	ENSG00000184988	1.0485	1.57e-06	TMEM106A	17q21.31	protein_coding
Up	ENSG00000128815	1.04687	7.02e-06	WDFY4	10q11.23	protein_coding
Up	ENSG00000165309	1.04488	0.00559	ARMC3	10p12.2	protein_coding
Up	CXORF21	1.04154	3.73e-05	NA	NANA	NA
Up	PAR5	1.04085	4.4e-07	NA	NANA	NA
Up	ENSG00000102384	1.04065	7.87e-06	FSHPRH1	Xq22.1	protein_coding
Up	ENSG00000102384	1.04065	7.87e-06	CENPI	Xq22.1	protein_coding
Up	SGOL1	1.04024	0.000546	NA	NANA	NA
Up	ENSG00000155659	1.03667	8.93e-05	VSIG4	Xq12	protein_coding
Up	ENSG00000114251	1.03346	3.36e-06	WNT5A	3p14.3	protein_coding
Up	ENSG00000181631	1.03213	3.48e-06	P2RY13	3q25.1	protein_coding
Up	ENSG00000171681	1.03166	1.95e-10	ATF7IP	12p13.1	protein_coding
Up	ENSG00000130383	1.03129	9.6e-06	FUT5	19p13.3	protein_coding
Up	ENSG00000170290	1.03079	0.0324	SLN	11q22.3	protein_coding
Up	ENSG00000182263	1.03034	5.94e-08	FIGN	2q24.3	protein_coding
Up	ENSG00000157680	1.02719	2.36e-07	DGKI	7q33	protein_coding
Up	ENSG00000080854	1.02456	0.000221	IGSF9B	11q25	protein_coding
Up	ENSG00000117226	1.02128	0.00215	GBP3	1p22.2	protein_coding
Up	ENSG00000107099	1.01984	5.63e-06	DOCK8	9p24.3	protein_coding
Up	ENSG00000171657	1.01728	0.00292	GPR82	Xp11.4	protein_coding
Up	ENSG00000140396	1.01674	1.67e-05	NCOA2	8q13.3	protein_coding
Up	ENSG00000189144	1.01581	1.3e-08	ZNF573	19q13.13	protein_coding
Up	ENSG00000146648	1.01476	0.000269	EGFR	7p11.2	protein_coding
Up	ENSG00000196233	1.01416	5.25e-06	LCOR	10q24.1	protein_coding
Up	ENSG00000173083	1.01414	0.000232	HPSE	4q21.23	protein_coding
Up	ENSG00000068781	1.01314	0.0199	STON1-GTF2A1L	2p16.3	protein_coding
Up	ENSG00000197779	1.0131	1.59e-09	ZNF81	Xp11.23	protein_coding
Up	ENSG00000143970	1.01222	9.1e-07	ASXL2	2p23.3	protein_coding
Up	WDR78	1.01048	2.87e-05	NA	NANA	NA
Up	ENSG00000151151	1.01041	1.39e-05	IPMK	10q21.1	protein_coding
Up	ENSG00000134516	1.0081	7.66e-06	DOCK2	5q35.1	protein_coding
Up	C6ORF142	1.008	0.00682	NA	NANA	NA
Up	ENSG00000165730	1.00749	0.000332	STOX1	10q22.1	protein_coding
Up	ENSG00000038427	1.00698	5.14e-07	CSPG2	5q14.2	protein_coding
Up	ENSG00000038427	1.00698	5.14e-07	VCAN	5q14.2	protein_coding
Up	ENSG00000178163	1.00693	4.69e-05	ZNF518B	4p16.1	protein_coding
Up	ENSG00000150637	1.00659	4.14e-07	CD226	18q22.2	protein_coding
Up	ZNF192	1.00461	1.13e-05	NA	NANA	NA
Up	ENSG00000175857	1.00431	0.000853	GAPT	5q11.2	protein_coding
Up	ENSG00000175857	1.00431	0.000853	FLJ33641	5q11.2	protein_coding
Up	ENSG00000144668	1.00148	3.92e-05	ITGA9	3p22.2	protein_coding
Up	ENSG00000178607	1.00118	7.85e-06	ERN1	17q23.3	protein_coding
Up	ENSG00000184384	1.00069	2.31e-06	MAML2	11q21	protein_coding
Up	CCL3L3	1.00055	0.0256	NA	NANA	NA
Down	ENSG00000175832	-2.3636	1.27e-05	ETV4	17q21.31	protein_coding
Down	ENSG00000105278	-2.17208	7.52e-07	ZFR2	19p13.3	protein_coding
Down	ENSG00000151952	-2.11884	2.82e-05	TMEM132D	12q24.33	protein_coding
Down	ENSG00000128564	-2.06889	2.46e-06	VGF	7q22.1	protein_coding
Down	ENSG00000074317	-2.06181	1.92e-06	SNCB	5q35.2	protein_coding
Down	ENSG00000119283	-2.04366	3.58e-05	TRIM67	1q42.2	protein_coding
Down	ENSG00000157613	-2.0173	1.19e-06	CREB3L1	11p11.2	protein_coding
Down	ENSG00000008118	-1.97055	0.000501	CAMK1G	1q32.2	protein_coding
Down	ENSG00000166111	-1.9382	2.08e-05	SVOP	12q24.11	protein_coding
Down	ENSG00000111218	-1.93227	2.18e-05	PRMT8	12p13.32	protein_coding
Down	ENSG00000165973	-1.89702	8.11e-05	NELL1	11p15.1	protein_coding
Down	ENSG00000130643	-1.89503	0.000159	CALY	10q26.3	protein_coding
Down	ENSG00000187094	-1.8721	0.000458	CCK	3p22.1	protein_coding
Down	ENSG00000006116	-1.8366	0.000719	CACNG3	16p12.1	protein_coding
Down	ENSG00000221946	-1.82813	2.15e-05	FXYD7	19q13.12	protein_coding
Down	ACCN1	-1.82047	7.47e-06	NA	NANA	NA
Down	ENSG00000130540	-1.81896	0.000486	SULT4A1	22q13.31	protein_coding
Down	ENSG00000154146	-1.80641	0.00076	NRGN	11q24.2	protein_coding
Down	C19ORF30	-1.79928	1.14e-05	NA	NANA	NA
Down	ENSG00000109158	-1.78382	0.000938	GABRA4	4p12	protein_coding
Down	ENSG00000110786	-1.78215	0.000212	PTPN5	11p15.1	protein_coding
Down	ENSG00000105048	-1.77452	5.82e-06	TNNT1	19q13.42	protein_coding
Down	ENSG00000079689	-1.75873	4.43e-05	SCGN	6p22.2	protein_coding
Down	ENSG00000089169	-1.75699	0.0001	RPH3A	12q24.13	protein_coding
Down	ENSG00000121905	-1.75605	0.000522	HPCA	1p35.1	protein_coding
Down	ENSG00000163032	-1.75113	0.0024	VSNL1	2p24.2	protein_coding
Down	ENSG00000176884	-1.74985	0.000364	GRIN1	9q34.3	protein_coding
Down	ENSG00000174276	-1.71751	4.16e-06	ZNHIT2	11q13.1	protein_coding
Down	ENSG00000145920	-1.71269	0.000111	CPLX2	5q35.2	protein_coding
Down	ENSG00000166006	-1.70029	0.00139	KCNC2	12q21.1	protein_coding
Down	ENSG00000147676	-1.68933	0.000658	MAL2	8q24.12	protein_coding
Down	HRNBP3	-1.68617	0.000422	NA	NANA	NA
Down	ENSG00000104888	-1.6835	0.00636	SLC17A7	19q13.33	protein_coding
Down	ENSG00000054356	-1.68144	5.74e-05	PTPRN	2q35	protein_coding
Down	ENSG00000128422	-1.67146	0.000183	KRT17	17q21.2	protein_coding
Down	ENSG00000152214	-1.6563	0.000326	RIT2	18q12.3	protein_coding
Down	RLTPR	-1.6557	6.35e-07	NA	NANA	NA
Down	ENSG00000144550	-1.65387	0.00012	CPNE9	3p25.3	protein_coding
Down	ENSG00000127561	-1.65262	2.68e-05	SYNGR3	16p13.3	protein_coding
Down	ENSG00000107147	-1.64537	0.000332	KCNT1	9q34.3	protein_coding
Down	ENSG00000115194	-1.63725	0.00443	SLC30A3	2p23.3	protein_coding
Down	ENSG00000186487	-1.63403	0.00145	MYT1L	2p25.3	protein_coding
Down	ENSG00000198729	-1.62623	1.54e-06	PPP1R14C	6q25.1	protein_coding
Down	ENSG00000197430	-1.62469	0.00798	OPALIN	10q24.1	protein_coding
Down	ENSG00000242173	-1.6238	3.58e-07	ARHGDIG	16p13.3	protein_coding
Down	ENSG00000147571	-1.62143	3.1e-05	CRH	8q13.1	protein_coding
Down	ENSG00000165643	-1.621	0.000529	SOHLH1	9q34.3	protein_coding
Down	ENSG00000168539	-1.61943	5.18e-05	CHRM1	11q12.3	protein_coding
Down	NEURL	-1.61094	4.88e-05	NA	NANA	NA
Down	ENSG00000145824	-1.60886	0.00047	CXCL14	5q31.1	protein_coding
Down	ENSG00000185028	-1.60753	0.000218	LRRC14B	5p15.33	protein_coding
Down	ENSG00000197444	-1.60491	0.000103	OGDHL	10q11.23	protein_coding
Down	KIAA0748	-1.60333	0.0124	NA	NANA	NA
Down	ENSG00000100884	-1.59257	0.00136	CPNE6	14q11.2	protein_coding
Down	ENSG00000099866	-1.5923	3.2e-06	MADCAM1	19p13.3	protein_coding
Down	ENSG00000105376	-1.59033	0.000391	ICAM5	19p13.2	protein_coding
Down	ENSG00000164600	-1.58608	0.0033	NEUROD6	7p14.3	protein_coding
Down	ENSG00000171450	-1.57853	9.06e-06	CDK5R2	2q35	protein_coding
Down	ENSG00000277586	-1.57577	0.0105	NEFL	8p21.2	protein_coding
Down	ENSG00000140522	-1.57437	6.25e-06	RLBP1	15q26.1	protein_coding
Down	ENSG00000198910	-1.57369	0.000799	L1CAM	Xq28	protein_coding
Down	ENSG00000181418	-1.56929	0.00199	DDN	12q13.12	protein_coding
Down	ENSG00000178773	-1.55808	0.000298	CPNE7	16q24.3	protein_coding
Down	ENSG00000157782	-1.55602	4.09e-05	CABP1	12q24.31	protein_coding
Down	ENSG00000162188	-1.553	0.000958	GNG3	11q12.3	protein_coding
Down	ENSG00000070808	-1.551	0.00595	CAMK2A	5q32	protein_coding
Down	ENSG00000113327	-1.54826	0.00174	GABRG2	5q34	protein_coding
Down	ENSG00000124134	-1.54815	0.0119	KCNS1	20q13.12	protein_coding
Down	ENSG00000213578	-1.54801	0.000208	CPLX3	15q24.1	protein_coding
Down	ENSG00000157005	-1.54683	0.000235	SST	3q27.3	protein_coding
Down	ENSG00000022355	-1.54506	0.00706	GABRA1	5q34	protein_coding
Down	ENSG00000132872	-1.54435	0.00145	SYT4	18q12.3	protein_coding
Down	ENSG00000135625	-1.53804	0.00062	EGR4	2p13.2	protein_coding
Down	ENSG00000189410	-1.53636	0.00031	SH2D5	1p36.12	protein_coding
Down	ENSG00000154478	-1.53433	0.0115	GPR26	10q26.13	protein_coding
Down	ENSG00000006128	-1.52981	0.00348	TAC1	7q21.3	protein_coding
Down	ENSG00000075035	-1.51996	0.000178	WSCD2	12q23.3	protein_coding
Down	ENSG00000062096	-1.51745	0.000969	ARSF	Xp22.33	protein_coding
Down	ENSG00000186297	-1.51403	0.00416	GABRA5	15q12	protein_coding
Down	LOC389332	-1.51292	3.82e-05	NA	NANA	NA
Down	ENSG00000100362	-1.51257	0.0056	PVALB	22q12.3	protein_coding
Down	ENSG00000103316	-1.51212	0.00697	CRYM	16p12.2	protein_coding
Down	ENSG00000132639	-1.50652	0.000617	SNAP25	20p12.2	protein_coding
Down	ENSG00000146469	-1.50451	0.000522	VIP	6q25.2	protein_coding
Down	ENSG00000167549	-1.50119	4.2e-06	CORO6	17q11.2	protein_coding
Down	ENSG00000110148	-1.49706	0.00163	CCKBR	11p15.4	protein_coding
Down	ENSG00000107807	-1.49671	0.00802	TLX1	10q24.31	protein_coding
Down	ENSG00000011083	-1.49137	0.0109	SLC6A7	5q32	protein_coding
Down	ENSG00000149927	-1.49099	0.000331	DOC2A	16p11.2	protein_coding
Down	ENSG00000168490	-1.48613	0.000144	PHYHIP	8p21.3	protein_coding
Down	ENSG00000157219	-1.47572	0.00145	HTR5A	7q36.2	protein_coding
Down	ENSG00000124507	-1.473	0.0077	PACSIN1	6p21.31	protein_coding
Down	ENSG00000186732	-1.47268	0.00408	MPPED1	22q13.2	protein_coding
Down	ENSG00000010438	-1.46599	8.11e-05	PRSS3	9p13.3	protein_coding
Down	ENSG00000065618	-1.46534	1.26e-06	COL17A1	10q25.1	protein_coding
Down	ENSG00000236279	-1.46503	0.00205	CLEC2L	7q34	protein_coding
Down	ENSG00000166448	-1.46462	0.00124	TMEM130	7q22.1	protein_coding
Down	ENSG00000176624	-1.46101	9.75e-06	MEX3C	18q21.2	protein_coding
Down	ENSG00000172209	-1.4584	0.00174	GPR22	7q22.3	protein_coding
Down	ENSG00000120645	-1.45792	0.000848	IQSEC3	12p13.33	protein_coding
Down	ENSG00000183773	-1.45695	0.000227	AIFM3	22q11.21	protein_coding
Down	ENSG00000160111	-1.45198	0.000105	CPAMD8	19p13.11	protein_coding
Down	ENSG00000124140	-1.45123	0.0038	SLC12A5	20q13.12	protein_coding
Down	ENSG00000163630	-1.45091	0.00437	SYNPR	3p14.2	protein_coding
Down	ENSG00000019505	-1.44948	0.00278	SYT13	11p11.2	protein_coding
Down	ENSG00000100604	-1.4486	0.000604	CHGA	14q32.12	protein_coding
Down	ENSG00000104722	-1.44545	0.00929	NEFM	8p21.2	protein_coding
Down	ENSG00000268297	-1.44422	0.000171	CLEC4GP1	19p13.2	unprocessed_pseudogene
Down	ENSG00000101180	-1.44072	0.000248	HRH3	20q13.33	protein_coding
Down	ENSG00000237515	-1.43772	0.000346	SHISA9	16p13.12	protein_coding
Down	ENSG00000185615	-1.43391	8.51e-06	PDIA2	16p13.3	protein_coding
Down	ENSG00000172247	-1.4307	2.87e-06	ADIN	11p11.2	protein_coding
Down	ENSG00000172247	-1.4307	2.87e-06	C1QTNF4	11p11.2	protein_coding
Down	ENSG00000196353	-1.42804	0.0038	CPNE4	3q22.1	protein_coding
Down	ENSG00000164512	-1.42685	3.29e-05	ANKRD55	5q11.2	protein_coding
Down	ENSG00000074410	-1.42468	2.14e-05	CA12	15q22.2	protein_coding
Down	ENSG00000008056	-1.42098	2.46e-05	SYN1	Xp11.23	protein_coding
Down	ENSG00000236311	-1.41653	0.00267	TLX1NB	10q24.31	lncRNA
Down	ENSG00000136750	-1.41539	0.00563	GAD2	10p12.1	protein_coding
Down	ENSG00000111344	-1.41404	0.00586	RASAL1	12q24.13	protein_coding
Down	ENSG00000058404	-1.41392	2.48e-05	CAMK2B	7p13	protein_coding
Down	ENSG00000089116	-1.41135	0.012	LHX5	12q24.13	protein_coding
Down	ENSG00000124493	-1.41072	5.25e-05	GRM4	6p21.31	protein_coding
Down	ENSG00000165553	-1.4088	0.00653	NGB	14q24.3	protein_coding
Down	ENSG00000130876	-1.40834	0.011	SLC7A10	19q13.11	protein_coding
Down	ENSG00000103269	-1.40086	1.53e-09	RHBDL1	16p13.3	protein_coding
Down	ENSG00000157152	-1.39997	0.00208	SYN2	3p25.2	protein_coding
Down	ENSG00000266964	-1.39562	0.000468	FXYD1	19q13.12	protein_coding
Down	ENSG00000129990	-1.38717	0.000255	SYT5	19q13.42	protein_coding
Down	ENSG00000152495	-1.38609	0.000583	CAMK4	5q22.1	protein_coding
Down	ENSG00000197106	-1.3822	0.00367	SLC6A17	1p13.3	protein_coding
Down	CCDC64	-1.38147	4.12e-05	NA	NANA	NA
Down	ENSG00000177182	-1.37841	0.000287	CLVS1	8q12.2	protein_coding
Down	ENSG00000141750	-1.3726	0.00319	STAC2	17q12	protein_coding
Down	ENSG00000138622	-1.37144	0.00013	HCN4	15q24.1	protein_coding
Down	WBSCR17	-1.36785	0.00102	NA	NANA	NA
Down	C14ORF23	-1.36656	4.06e-05	NA	NANA	NA
Down	A2BP1	-1.36436	0.00281	NA	NANA	NA
Down	ENSG00000184368	-1.36428	0.0118	MAP7D2	Xp22.12	protein_coding
Down	ENSG00000175426	-1.36424	0.00227	PCSK1	5q15	protein_coding
Down	ENSG00000089225	-1.35898	0.00466	TBX5	12q24.21	protein_coding
Down	ENSG00000211448	-1.35745	0.000103	DIO2	14q31.1	protein_coding
Down	ENSG00000135423	-1.3563	0.000261	GLS2	12q13.3	protein_coding
Down	ENSG00000168079	-1.35177	0.000818	SCARA5	8p21.1	protein_coding
Down	ENSG00000175766	-1.35028	0.000464	EIF4E1B	5q35.2	protein_coding
Down	ENSG00000101489	-1.34725	0.000478	CELF4	18q12.2	protein_coding
Down	ENSG00000225465	-1.34607	0.000184	RFPL1S	22q12.2	lncRNA
Down	ENSG00000082556	-1.34335	0.00188	OPRK1	8q11.23	protein_coding
Down	ENSG00000183780	-1.34075	0.000163	SLC35F3	1q42.2	protein_coding
Down	ENSG00000138207	-1.33907	0.00214	RBP4	10q23.33	protein_coding
Down	ENSG00000161544	-1.33879	9.04e-05	CYGB	17q25.1	protein_coding
Down	ENSG00000161544	-1.33879	9.04e-05	GLNF	17q25.1	protein_coding
Down	ENSG00000101438	-1.33762	0.0101	SLC32A1	20q11.23	protein_coding
Down	ENSG00000225978	-1.33701	3e-05	HAR1A	20q13.33	lncRNA
Down	ENSG00000121742	-1.33462	0.0295	GJB6	13q12.11	protein_coding
Down	ENSG00000100346	-1.32974	0.00019	CACNA1I	22q13.1	protein_coding
Down	C13ORF36	-1.3238	0.00522	NA	NANA	NA
Down	ENSG00000157168	-1.3232	0.000881	NRG1	8p12	protein_coding
Down	ENSG00000174939	-1.32315	2.23e-08	ASPHD1	16p11.2	protein_coding
Down	ENSG00000077080	-1.32275	0.000142	ACTL6B	7q22.1	protein_coding
Down	ENSG00000151948	-1.3147	0.000822	GLT1D1	12q24.33	protein_coding
Down	ENSG00000157766	-1.31433	0.00306	ACAN	15q26.1	protein_coding
Down	ENSG00000119125	-1.31279	0.0153	GDA	9q21.13	protein_coding
Down	ENSG00000173267	-1.3127	0.000279	SNCG	10q23.2	protein_coding
Down	ENSG00000106236	-1.30754	0.00509	NPTX2	7q22.1	protein_coding
Down	ENSG00000248485	-1.30404	0.00309	PCP4L1	1q23.3	protein_coding
Down	ENSG00000120049	-1.30116	2.82e-05	KCNIP2	10q24.32	protein_coding
Down	ENSG00000106327	-1.29739	3.63e-06	TFR2	7q22.1	protein_coding
Down	ENSG00000171509	-1.2968	0.00331	RXFP1	4q32.1	protein_coding
Down	ENSG00000168081	-1.2959	0.0152	PNOC	8p21.1	protein_coding
Down	ENSG00000108231	-1.29581	0.000525	LGI1	10q23.33	protein_coding
Down	ENSG00000133519	-1.29103	0.00329	ZDHHC8P1	22q11.23	transcribed_unprocessed_pseudogene
Down	ENSG00000168748	-1.28762	0.00309	CA7	16q22.1	protein_coding
Down	ENSG00000167178	-1.28752	0.00151	ISLR2	15q24.1	protein_coding
Down	ENSG00000113100	-1.28523	0.00243	CDH9	5p14.1	protein_coding
Down	ENSG00000103175	-1.28394	4.08e-05	WFDC1	16q24.1	protein_coding
Down	ENSG00000128285	-1.28392	0.000104	MCHR1	22q13.2	protein_coding
Down	ENSG00000118194	-1.28223	0.0144	TNNT2	1q32.1	protein_coding
Down	ENSG00000164326	-1.2789	0.0165	CARTPT	5q13.2	protein_coding
Down	ENSG00000166862	-1.27552	0.00172	CACNG2	22q12.3	protein_coding
Down	ENSG00000104435	-1.27036	0.0142	STMN2	8q21.13	protein_coding
Down	ENSG00000120875	-1.26383	0.000303	DUSP4	8p12	protein_coding
Down	ENSG00000174938	-1.26229	1.26e-06	SEZ6L2	16p11.2	protein_coding
Down	ENSG00000174938	-1.26229	1.26e-06	PSK-1	16p11.2	protein_coding
Down	C9ORF109	-1.26112	1.75e-06	NA	NANA	NA
Down	ENSG00000145198	-1.26045	7.06e-05	VWA5B2	3q27.1	protein_coding
Down	ENSG00000162975	-1.25756	6.76e-06	KCNF1	2p25.1	protein_coding
Down	ENSG00000177679	-1.25605	6.14e-06	SRRM3	7q11.23	protein_coding
Down	ENSG00000149571	-1.25197	0.000222	KIRREL3	11q24.2	protein_coding
Down	ENSG00000166863	-1.25147	0.0129	TAC3	12q13.3	protein_coding
Down	ENSG00000116254	-1.24757	0.00352	CHD5	1p36.31	protein_coding
Down	ENSG00000144596	-1.24478	0.000561	GRIP2	3p25.1	protein_coding
Down	ENSG00000169884	-1.24162	0.00543	WNT10B	12q13.12	protein_coding
Down	ENSG00000132026	-1.23933	0.000353	RTBDN	19p13.13	protein_coding
Down	ENSG00000144119	-1.23861	0.000252	C1QL2	2q14.2	protein_coding
Down	ENSG00000144119	-1.23861	0.000252	ADII	2q14.2	protein_coding
Down	TMEM155	-1.23523	0.0146	NA	NANA	NA
Down	ENSG00000125851	-1.23451	0.00217	PCSK2	20p12.1	protein_coding
Down	FAM123C	-1.23229	0.00239	NA	NANA	NA
Down	ENSG00000117152	-1.23176	0.0148	RGS4	1q23.3	protein_coding
Down	ENSG00000170074	-1.23147	0.00104	FAM153A	5q35.3	protein_coding
Down	C1ORF230	-1.23142	2.02e-05	NA	NANA	NA
Down	ENSG00000169035	-1.22894	0.0118	KLK7	19q13.41	protein_coding
Down	ENSG00000101638	-1.22883	1.72e-05	ST8SIA5	18q21.1	protein_coding
Down	ENSG00000137825	-1.22827	3.55e-05	ITPKA	15q15.1	protein_coding
Down	ENSG00000171951	-1.22661	1.74e-05	SCG2	2q36.1	protein_coding
Down	ENSG00000174791	-1.22456	9.21e-06	RIN1	11q13.2	protein_coding
Down	ENSG00000164794	-1.22049	0.0383	KCNV1	8q23.2	protein_coding
Down	ENSG00000184515	-1.21984	0.000556	BEX5	Xq22.1	protein_coding
Down	LOC151009	-1.21968	0.00679	NA	NANA	NA
Down	ENSG00000168993	-1.2187	4.62e-05	CPLX1	4p16.3	protein_coding
Down	ENSG00000135638	-1.21482	0.0104	EMX1	2p13.2	protein_coding
Down	ENSG00000060140	-1.21421	0.0121	STYK1	12p13.2	protein_coding
Down	ENSG00000171532	-1.21321	0.0187	NEUROD2	17q12	protein_coding
Down	ENSG00000188282	-1.21159	0.000279	RUFY4	2q35	protein_coding
Down	ENSG00000153233	-1.20967	0.0032	PTPRR	12q15	protein_coding
Down	ENSG00000120149	-1.20898	0.00361	MSX2	5q35.2	protein_coding
Down	LPPR3	-1.20457	0.000591	NA	NANA	NA
Down	ENSG00000187730	-1.20449	0.000985	GABRD	1p36.33	protein_coding
Down	ENSG00000066248	-1.2015	0.00368	NGEF	2q37.1	protein_coding
Down	ENSG00000204653	-1.19799	1.49e-05	ASPDH	19q13.33	protein_coding
Down	ENSG00000181773	-1.18471	5.45e-05	GPR3	1p36.11	protein_coding
Down	ENSG00000074211	-1.17931	0.000865	PPP2R2C	4p16.1	protein_coding
Down	ENSG00000187664	-1.17732	0.00171	HAPLN4	19p13.11	protein_coding
Down	ENSG00000183092	-1.1771	0.00015	BEGAIN	14q32.2	protein_coding
Down	ENSG00000144290	-1.17655	0.0036	SLC4A10	2q24.2	protein_coding
Down	ENSG00000120903	-1.17623	0.0119	CHRNA2	8p21.2	protein_coding
Down	ENSG00000170786	-1.17493	0.00536	SDR16C5	8q12.1	protein_coding
Down	ENSG00000140955	-1.17376	0.000682	ADAD2	16q24.1	protein_coding
Down	C8ORF79	-1.17274	0.000462	NA	NANA	NA
Down	ENSG00000141485	-1.17028	0.0219	SLC13A5	17p13.1	protein_coding
Down	ENSG00000003137	-1.1702	0.000966	CYP26B1	2p13.2	protein_coding
Down	ENSG00000146360	-1.16889	0.00167	GPR6	6q21	protein_coding
Down	ENSG00000182674	-1.16663	0.00433	KCNB2	8q21.11	protein_coding
Down	ENSG00000091664	-1.16586	0.0208	SLC17A6	11p14.3	protein_coding
Down	ENSG00000174307	-1.16315	5.88e-08	PHLDA3	1q32.1	protein_coding
Down	ENSG00000160396	-1.16298	0.00525	HIPK4	19q13.2	protein_coding
Down	ENSG00000171303	-1.16279	0.000513	KCNK3	2p23.3	protein_coding
Down	ENSG00000189129	-1.16201	1.67e-05	PLAC9	10q22.3	protein_coding
Down	ENSG00000185924	-1.16053	0.00304	RTN4RL1	17p13.3	protein_coding
Down	ENSG00000147655	-1.16019	0.00501	RSPO2	8q23.1	protein_coding
Down	ENSG00000089199	-1.15362	0.000122	CHGB	20p12.3	protein_coding
Down	ENSG00000174521	-1.15271	5.21e-05	TTC9B	19q13.2	protein_coding
Down	ENSG00000214548	-1.15133	0.00156	MEG3	14q32.2	lncRNA
Down	ENSG00000178233	-1.14995	8.86e-05	TMEM151B	6p21.1	protein_coding
Down	ENSG00000164972	-1.14919	0.00484	SMRP1	9p13.3	protein_coding
Down	ENSG00000164972	-1.14919	0.00484	C9orf24	9p13.3	protein_coding
Down	ENSG00000111907	-1.14783	2.91e-05	TPD52L1	6q22.31	protein_coding
Down	ENSG00000053438	-1.14063	0.0218	NNAT	20q11.23	protein_coding
Down	ENSG00000059915	-1.13835	2.28e-05	PSD	10q24.32	protein_coding
Down	LOC654433	-1.13833	0.0169	NA	NANA	NA
Down	C5ORF40	-1.13484	0.00545	NA	NANA	NA
Down	ENSG00000261678	-1.1348	0.00277	SCRT1	8q24.3	protein_coding
Down	ENSG00000215397	-1.13383	0.00441	SCRT2	20p13	protein_coding
Down	LOC286002	-1.13237	0.037	NA	NANA	NA
Down	ENSG00000138378	-1.13027	0.0126	STAT4	2q32.3	protein_coding
Down	ENSG00000179673	-1.12831	0.0037	RPRML	17q21.32	protein_coding
Down	ENSG00000180875	-1.12668	0.00468	GREM2	1q43	protein_coding
Down	ENSG00000111262	-1.12536	0.00896	KCNA1	12p13.32	protein_coding
Down	ENSG00000173227	-1.12416	1.73e-06	SYT12	11q13.2	protein_coding
Down	ENSG00000188869	-1.12414	0.00162	TMC3	15q25.1	protein_coding
Down	ENSG00000100302	-1.12299	0.000138	RASD2	22q12.3	protein_coding
Down	ENSG00000105649	-1.1217	0.000279	RAB3A	19p13.11	protein_coding
Down	ENSG00000170837	-1.1195	8.77e-05	GPR27	3p13	protein_coding
Down	ENSG00000073670	-1.11732	0.000891	ADAM11	17q21.31	protein_coding
Down	ENSG00000101210	-1.11658	0.000378	EEF1A2	20q13.33	protein_coding
Down	ENSG00000179520	-1.11544	0.0327	SLC17A8	12q23.1	protein_coding
Down	ENSG00000067842	-1.11418	0.0166	ATP2B3	Xq28	protein_coding
Down	ENSG00000144355	-1.11349	0.0063	DLX1	2q31.1	protein_coding
Down	ENSG00000122254	-1.11326	0.00308	HS3ST2	16p12.2	protein_coding
Down	LOC158696	-1.11324	0.000403	NA	NANA	NA
Down	ENSG00000130287	-1.11269	6.37e-05	CSPG3	19p13.11	protein_coding
Down	ENSG00000130287	-1.11269	6.37e-05	NCAN	19p13.11	protein_coding
Down	ENSG00000122585	-1.1114	0.00432	NPY	7p15.3	protein_coding
Down	ENSG00000101460	-1.10931	1.38e-06	MAP1LC3A	20q11.22	protein_coding
Down	ENSG00000168135	-1.10869	0.00722	KCNJ4	22q13.1	protein_coding
Down	ENSG00000187678	-1.1086	0.00061	SPRY4	5q31.3	protein_coding
Down	MOSC2	-1.10814	0.000122	NA	NANA	NA
Down	ENSG00000133135	-1.10687	0.00851	RNF128	Xq22.3	protein_coding
Down	ENSG00000067715	-1.10577	0.0284	SYT1	12q21.2	protein_coding
Down	BPIL1	-1.10574	0.00888	NA	NANA	NA
Down	ENSG00000166394	-1.10479	0.00444	CYB5R2	11p15.4	protein_coding
Down	ENSG00000118733	-1.10477	0.0171	OLFM3	1p21.1	protein_coding
Down	ENSG00000176194	-1.10447	0.00149	CIDEA	18p11.21	protein_coding
Down	ENSG00000171246	-1.10415	0.0154	NPTX1	17q25.3	protein_coding
Down	KIAA1239	-1.10363	0.0273	NA	NANA	NA
Down	ENSG00000136099	-1.10339	0.00216	PCDH8	13q14.3	protein_coding
Down	ENSG00000185269	-1.10267	5.06e-05	NOTUM	17q25.3	protein_coding
Down	ENSG00000102837	-1.10152	0.00183	OLFM4	13q14.3	protein_coding
Down	ENSG00000172350	-1.10135	0.00132	ABCG4	11q23.3	protein_coding
Down	ENSG00000166922	-1.09792	0.000154	SCG5	15q13.3	protein_coding
Down	ENSG00000166922	-1.09792	0.000154	SGNE1	15q13.3	protein_coding
Down	ENSG00000157470	-1.09741	9.47e-05	FAM81A	15q22.2	protein_coding
Down	ENSG00000198626	-1.09703	0.0383	RYR2	1q43	protein_coding
Down	ENSG00000162817	-1.09384	0.000745	C1orf115	1q41	protein_coding
Down	ENSG00000106089	-1.09157	0.00161	STX1A	7q11.23	protein_coding
Down	ENSG00000158748	-1.08894	0.000342	HTR6	1p36.13	protein_coding
Down	ENSG00000164082	-1.08801	0.00372	GRM2	3p21.2	protein_coding
Down	ENSG00000161649	-1.08622	0.00298	CD300LG	17q21.31	protein_coding
Down	FAM19A1	-1.08607	0.0154	NA	NANA	NA
Down	ENSG00000151572	-1.086	0.000157	ANO4	12q23.1	protein_coding
Down	ENSG00000011347	-1.08483	0.00483	SYT7	11q12.2	protein_coding
Down	KIAA1045	-1.08424	0.0143	NA	NANA	NA
Down	ENSG00000154027	-1.08383	0.00828	AK5	1p31.1	protein_coding
Down	ENSG00000144407	-1.08274	0.00134	PTH2R	2q34	protein_coding
Down	ENSG00000182379	-1.08273	4.49e-06	NXPH4	12q13.3	protein_coding
Down	ENSG00000106976	-1.08238	0.00643	DNM1	9q34.11	protein_coding
Down	ENSG00000171772	-1.08194	0.0451	SYCE1	10q26.3	protein_coding
Down	ENSG00000167964	-1.08152	2.76e-06	RAB26	16p13.3	protein_coding
Down	ENSG00000168959	-1.08046	0.00593	GRM5	11q14.3	protein_coding
Down	ENSG00000161281	-1.07985	9.81e-05	COX7A1	19q13.12	protein_coding
Down	ENSG00000163888	-1.07905	8.18e-08	CAMK2N2	3q27.1	protein_coding
Down	ENSG00000159409	-1.07899	9.7e-05	CELF3	1q21.3	protein_coding
Down	LOC100189589	-1.07561	0.00319	NA	NANA	NA
Down	LOC284578	-1.07324	0.00189	NA	NANA	NA
Down	KIAA1644	-1.07153	0.00406	NA	NANA	NA
Down	ENSG00000104140	-1.07146	0.000433	RHOV	15q15.1	protein_coding
Down	ENSG00000106689	-1.06965	5.75e-05	LHX2	9q33.3	protein_coding
Down	ENSG00000054938	-1.06898	0.000175	CHRDL2	11q13.4	protein_coding
Down	EMID2	-1.06868	0.000582	NA	NANA	NA
Down	LOC283999	-1.06829	0.0224	NA	NANA	NA
Down	ENSG00000135094	-1.06732	0.000152	SDS	12q24.13	protein_coding
Down	ENSG00000135324	-1.06662	0.0115	MRAP2	6q14.2	protein_coding
Down	ENSG00000072657	-1.06175	0.0245	TRHDE	12q21.1	protein_coding
Down	ENSG00000140459	-1.06174	0.00157	CYP11A1	15q24.1	protein_coding
Down	ENSG00000171345	-1.06159	0.00614	KRT19	17q21.2	protein_coding
Down	ENSG00000166582	-1.0601	0.00186	CENPV	17p11.2	protein_coding
Down	ENSG00000040608	-1.05968	0.000108	RTN4R	22q11.21	protein_coding
Down	ENSG00000100285	-1.05924	0.0096	NEFH	22q12.2	protein_coding
Down	ENSG00000181195	-1.05828	0.0133	PENK	8q12.1	protein_coding
Down	ENSG00000139767	-1.05739	0.00641	SRRM4	12q24.23	protein_coding
Down	ENSG00000106852	-1.05608	0.00887	LHX6	9q33.2	protein_coding
Down	ENSG00000135519	-1.056	0.00542	KCNH3	12q13.12	protein_coding
Down	ENSG00000134873	-1.05571	0.00764	CLDN10	13q32.1	protein_coding
Down	ENSG00000141744	-1.05256	0.00237	PNMT	17q12	protein_coding
Down	ENSG00000130037	-1.05164	0.000364	KCNA5	12p13.32	protein_coding
Down	C6ORF138	-1.05144	0.00225	NA	NANA	NA
Down	ENSG00000118160	-1.0479	0.00252	SLC8A2	19q13.32	protein_coding
Down	ENSG00000150656	-1.04712	0.0378	CNDP1	18q22.3	protein_coding
Down	ENSG00000126583	-1.04601	0.0418	PRKCG	19q13.42	protein_coding
Down	ENSG00000187486	-1.04561	0.00044	KCNJ11	11p15.1	protein_coding
Down	ENSG00000155265	-1.0454	7.13e-05	GOLGA7B	10q24.2	protein_coding
Down	PAPL	-1.04212	0.00218	NA	NANA	NA
Down	ENSG00000203772	-1.03883	1.49e-07	SPRN	10q26.3	protein_coding
Down	KCNE1L	-1.03833	0.0138	NA	NANA	NA
Down	ENSG00000148344	-1.03642	5.63e-06	PTGES	9q34.11	protein_coding
Down	LOC285780	-1.03624	0.0299	NA	NANA	NA
Down	ENSG00000182566	-1.03616	0.00245	CLEC4G	19p13.2	protein_coding
Down	ENSG00000158806	-1.03563	0.00658	NPM2	8p21.3	protein_coding
Down	ENSG00000174453	-1.0351	0.0051	VWC2L	2q34	protein_coding
Down	ENSG00000179178	-1.03503	0.0183	TMEM125	1p34.2	protein_coding
Down	ENSG00000156486	-1.0345	0.0317	KCNS2	8q22.2	protein_coding
Down	ENSG00000205279	-1.03222	0.0493	CTXN3	5q23.2	protein_coding
Down	ENSG00000116661	-1.03138	0.000212	FBXO2	1p36.22	protein_coding
Down	ENSG00000168032	-1.03046	0.0304	ENTPD3	3p22.1	protein_coding
Down	ENSG00000111249	-1.03019	0.0105	CUX2	12q24.11	protein_coding
Down	ENSG00000135447	-1.02808	0.000326	PPP1R1A	12q13.2	protein_coding
Down	ENSG00000164588	-1.02765	0.0464	HCN1	5p12	protein_coding
Down	ENSG00000131435	-1.02643	0.00311	PDLIM4	5q31.1	protein_coding
Down	ENSG00000006047	-1.02637	2.03e-05	YBX2	17p13.1	protein_coding
Down	ENSG00000186907	-1.02506	2.75e-05	RTN4RL2	11q12.1	protein_coding
Down	ENSG00000174460	-1.02423	0.0181	ZCCHC12	Xq24	protein_coding
Down	ENSG00000157445	-1.02373	0.00591	CACNA2D3	3p21.1	protein_coding
Down	LOC157627	-1.02334	0.00279	NA	NANA	NA
Down	ENSG00000148798	-1.02315	0.00579	INA	10q24.33	protein_coding
Down	ENSG00000173452	-1.02283	0.0205	MGC42090	7p21.1	protein_coding
Down	ENSG00000173452	-1.02283	0.0205	TMEM196	7p21.1	protein_coding
Down	ENSG00000249992	-1.02122	8.67e-05	TMEM158	3p21.31	protein_coding
Down	EPB49	-1.02054	0.00182	NA	NANA	NA
Down	ENSG00000149243	-1.02011	0.000429	KLHL35	11q13.4	protein_coding
Down	ENSG00000043591	-1.01539	2.91e-05	ADRB1	10q25.3	protein_coding
Down	ENSG00000168348	-1.01469	0.0122	INSM2	14q13.2	protein_coding
Down	ENSG00000029534	-1.01436	0.000234	ANK1	8p11.21	protein_coding
Down	C2ORF85	-1.01386	0.00275	NA	NANA	NA
Down	ENSG00000060709	-1.01224	0.0105	RIMBP2	12q24.33	protein_coding
Down	ENSG00000148082	-1.01057	0.015	SHC3	9q22.1	protein_coding
Down	ENSG00000196277	-1.01036	0.0159	GRM7	3p26.1	protein_coding
Down	ENSG00000132821	-1.0096	0.00458	VSTM2L	20q11.23	protein_coding
Down	ENSG00000145506	-1.00945	1.59e-06	NKD2	5p15.33	protein_coding
Down	ENSG00000186862	-1.0093	5.76e-05	PDZD7	10q24.31	protein_coding
Down	ENSG00000101958	-1.00814	0.0219	GLRA2	Xp22.2	protein_coding
Down	ENSG00000152034	-1.00586	0.0419	MCHR2	6q16.2	protein_coding
Down	ENSG00000164620	-1.00566	5.81e-06	RELL2	5q31.3	protein_coding
Down	ENSG00000172782	-1.00546	0.0256	FADS6	17q25.1	protein_coding
Down	ENSG00000197322	-1.00535	0.000221	C17orf102	17q12	lncRNA
Down	ENSG00000015592	-1.00356	7.11e-06	STMN4	8p21.2	protein_coding
Down	ENSG00000124785	-1.00318	0.00149	NRN1	6p25.1	protein_coding
