# Supplementary material for: Duchenne muscular dystrophy gene expression is an independent prognostic marker for IDH mutant low-grade glioma
Source: Sci Rep. 2022 Feb 25;12:3200. doi: 10.1038/s41598-022-07223-2 (PMC8881458; doi:10.1038/s41598-022-07223-2)
Supplement: Supplementary file 2 — Dataset S2. [file 41598_2022_7223_MOESM2_ESM.xlsx]

## Sheet: Supplementary Data S2
	gene id	Module color	Module#
NA__A2BP1	A2BP1	turquoise	1
NA__ACCN1	ACCN1	turquoise	1
NA__ANKRD43	ANKRD43	turquoise	1
NA__ANKRD56	ANKRD56	turquoise	1
NA__C13ORF36	C13ORF36	turquoise	1
NA__C14ORF23	C14ORF23	turquoise	1
NA__C19ORF30	C19ORF30	turquoise	1
NA__C1ORF173	C1ORF173	turquoise	1
NA__C21ORF128	C21ORF128	turquoise	1
NA__C5ORF40	C5ORF40	turquoise	1
NA__C6ORF27	C6ORF27	turquoise	1
NA__CCDC64	CCDC64	turquoise	1
NA__DLX6AS	DLX6AS	turquoise	1
CYP26B1__ENSG00000003137	ENSG00000003137	turquoise	1
ARX__ENSG00000004848	ENSG00000004848	turquoise	1
CACNG3__ENSG00000006116	ENSG00000006116	turquoise	1
TAC1__ENSG00000006128	ENSG00000006128	turquoise	1
CACNA1G__ENSG00000006283	ENSG00000006283	turquoise	1
SYN1__ENSG00000008056	ENSG00000008056	turquoise	1
CDKL5__ENSG00000008086	ENSG00000008086	turquoise	1
CAMK1G__ENSG00000008118	ENSG00000008118	turquoise	1
PAX7__ENSG00000009709	ENSG00000009709	turquoise	1
PRSS3__ENSG00000010438	ENSG00000010438	turquoise	1
SLC6A7__ENSG00000011083	ENSG00000011083	turquoise	1
SYT7__ENSG00000011347	ENSG00000011347	turquoise	1
SYT13__ENSG00000019505	ENSG00000019505	turquoise	1
GABRA1__ENSG00000022355	ENSG00000022355	turquoise	1
NLRP2__ENSG00000022556	ENSG00000022556	turquoise	1
XK__ENSG00000047597	ENSG00000047597	turquoise	1
EPN3__ENSG00000049283	ENSG00000049283	turquoise	1
PTGER3__ENSG00000050628	ENSG00000050628	turquoise	1
COL23A1__ENSG00000050767	ENSG00000050767	turquoise	1
FSTL4__ENSG00000053108	ENSG00000053108	turquoise	1
NNAT__ENSG00000053438	ENSG00000053438	turquoise	1
PTPRN__ENSG00000054356	ENSG00000054356	turquoise	1
CBLN4__ENSG00000054803	ENSG00000054803	turquoise	1
CAMK2B__ENSG00000058404	ENSG00000058404	turquoise	1
STYK1__ENSG00000060140	ENSG00000060140	turquoise	1
RIMBP2__ENSG00000060709	ENSG00000060709	turquoise	1
NGEF__ENSG00000066248	ENSG00000066248	turquoise	1
SYT1__ENSG00000067715	ENSG00000067715	turquoise	1
ATP2B3__ENSG00000067842	ENSG00000067842	turquoise	1
PTPN3__ENSG00000070159	ENSG00000070159	turquoise	1
CNGB1__ENSG00000070729	ENSG00000070729	turquoise	1
CAMK2A__ENSG00000070808	ENSG00000070808	turquoise	1
SLC6A15__ENSG00000072041	ENSG00000072041	turquoise	1
TRPC5__ENSG00000072315	ENSG00000072315	turquoise	1
TRHDE__ENSG00000072657	ENSG00000072657	turquoise	1
PPP2R2C__ENSG00000074211	ENSG00000074211	turquoise	1
SNCB__ENSG00000074317	ENSG00000074317	turquoise	1
WSCD2__ENSG00000075035	ENSG00000075035	turquoise	1
CLUL1__ENSG00000079101	ENSG00000079101	turquoise	1
RIMS1__ENSG00000079841	ENSG00000079841	turquoise	1
EPHA6__ENSG00000080224	ENSG00000080224	turquoise	1
PKP1__ENSG00000081277	ENSG00000081277	turquoise	1
OPRK1__ENSG00000082556	ENSG00000082556	turquoise	1
RPH3A__ENSG00000089169	ENSG00000089169	turquoise	1
SLC17A6__ENSG00000091664	ENSG00000091664	turquoise	1
SLC7A4__ENSG00000099960	ENSG00000099960	turquoise	1
NEFH__ENSG00000100285	ENSG00000100285	turquoise	1
CACNA1I__ENSG00000100346	ENSG00000100346	turquoise	1
PVALB__ENSG00000100362	ENSG00000100362	turquoise	1
CHGA__ENSG00000100604	ENSG00000100604	turquoise	1
ASB2__ENSG00000100628	ENSG00000100628	turquoise	1
CPNE6__ENSG00000100884	ENSG00000100884	turquoise	1
NTSR1__ENSG00000101188	ENSG00000101188	turquoise	1
PDYN__ENSG00000101327	ENSG00000101327	turquoise	1
SLC32A1__ENSG00000101438	ENSG00000101438	turquoise	1
CELF4__ENSG00000101489	ENSG00000101489	turquoise	1
CHRDL1__ENSG00000101938	ENSG00000101938	turquoise	1
GLRA2__ENSG00000101958	ENSG00000101958	turquoise	1
CRYM__ENSG00000103316	ENSG00000103316	turquoise	1
CALB1__ENSG00000104327	ENSG00000104327	turquoise	1
STMN2__ENSG00000104435	ENSG00000104435	turquoise	1
NEFM__ENSG00000104722	ENSG00000104722	turquoise	1
SLC17A7__ENSG00000104888	ENSG00000104888	turquoise	1
FCER2__ENSG00000104921	ENSG00000104921	turquoise	1
ICAM5__ENSG00000105376	ENSG00000105376	turquoise	1
HAS1__ENSG00000105509	ENSG00000105509	turquoise	1
MET__ENSG00000105976	ENSG00000105976	turquoise	1
STX1A__ENSG00000106089	ENSG00000106089	turquoise	1
EPHB6__ENSG00000106123	ENSG00000106123	turquoise	1
NPTX2__ENSG00000106236	ENSG00000106236	turquoise	1
LHX6__ENSG00000106852	ENSG00000106852	turquoise	1
DNM1__ENSG00000106976	ENSG00000106976	turquoise	1
KCNT1__ENSG00000107147	ENSG00000107147	turquoise	1
TYRP1__ENSG00000107165	ENSG00000107165	turquoise	1
LGI1__ENSG00000108231	ENSG00000108231	turquoise	1
GABRA4__ENSG00000109158	ENSG00000109158	turquoise	1
CCKBR__ENSG00000110148	ENSG00000110148	turquoise	1
PTPN5__ENSG00000110786	ENSG00000110786	turquoise	1
PRMT8__ENSG00000111218	ENSG00000111218	turquoise	1
KCNA1__ENSG00000111262	ENSG00000111262	turquoise	1
RASAL1__ENSG00000111344	ENSG00000111344	turquoise	1
RBM24__ENSG00000112183	ENSG00000112183	turquoise	1
PRPH2__ENSG00000112619	ENSG00000112619	turquoise	1
PRSS16__ENSG00000112812	ENSG00000112812	turquoise	1
CDH9__ENSG00000113100	ENSG00000113100	turquoise	1
OTOF__ENSG00000115155	ENSG00000115155	turquoise	1
SLC30A3__ENSG00000115194	ENSG00000115194	turquoise	1
GRB14__ENSG00000115290	ENSG00000115290	turquoise	1
DLX2__ENSG00000115844	ENSG00000115844	turquoise	1
CHD5__ENSG00000116254	ENSG00000116254	turquoise	1
HPCAL4__ENSG00000116983	ENSG00000116983	turquoise	1
ST6GALNAC5__ENSG00000117069	ENSG00000117069	turquoise	1
RGS4__ENSG00000117152	ENSG00000117152	turquoise	1
SLC8A2__ENSG00000118160	ENSG00000118160	turquoise	1
TNNT2__ENSG00000118194	ENSG00000118194	turquoise	1
OLFM3__ENSG00000118733	ENSG00000118733	turquoise	1
PPL__ENSG00000118898	ENSG00000118898	turquoise	1
GDA__ENSG00000119125	ENSG00000119125	turquoise	1
PPP4R4__ENSG00000119698	ENSG00000119698	turquoise	1
BCL11A__ENSG00000119866	ENSG00000119866	turquoise	1
CNNM1__ENSG00000119946	ENSG00000119946	turquoise	1
CHRNA2__ENSG00000120903	ENSG00000120903	turquoise	1
GJB6__ENSG00000121742	ENSG00000121742	turquoise	1
HPCA__ENSG00000121905	ENSG00000121905	turquoise	1
SV2C__ENSG00000122012	ENSG00000122012	turquoise	1
HS3ST2__ENSG00000122254	ENSG00000122254	turquoise	1
GPR83__ENSG00000123901	ENSG00000123901	turquoise	1
KCNS1__ENSG00000124134	ENSG00000124134	turquoise	1
SLC12A5__ENSG00000124140	ENSG00000124140	turquoise	1
ZNF831__ENSG00000124203	ENSG00000124203	turquoise	1
GRM4__ENSG00000124493	ENSG00000124493	turquoise	1
PACSIN1__ENSG00000124507	ENSG00000124507	turquoise	1
PCSK2__ENSG00000125851	ENSG00000125851	turquoise	1
PRKCG__ENSG00000126583	ENSG00000126583	turquoise	1
SYNGR3__ENSG00000127561	ENSG00000127561	turquoise	1
GNG13__ENSG00000127588	ENSG00000127588	turquoise	1
RFPL2__ENSG00000128253	ENSG00000128253	turquoise	1
KRT17__ENSG00000128422	ENSG00000128422	turquoise	1
VGF__ENSG00000128564	ENSG00000128564	turquoise	1
SYT5__ENSG00000129990	ENSG00000129990	turquoise	1
HEL-S-14__ENSG00000130176	ENSG00000130176	turquoise	1
CNN1__ENSG00000130176	ENSG00000130176	turquoise	1
SULT4A1__ENSG00000130540	ENSG00000130540	turquoise	1
CALY__ENSG00000130643	ENSG00000130643	turquoise	1
SLC7A10__ENSG00000130876	ENSG00000130876	turquoise	1
RTBDN__ENSG00000132026	ENSG00000132026	turquoise	1
IQCA1__ENSG00000132321	ENSG00000132321	turquoise	1
SNAP25__ENSG00000132639	ENSG00000132639	turquoise	1
VSTM2L__ENSG00000132821	ENSG00000132821	turquoise	1
ATP8A2__ENSG00000132932	ENSG00000132932	turquoise	1
MTUS2__ENSG00000132938	ENSG00000132938	turquoise	1
GPR12__ENSG00000132975	ENSG00000132975	turquoise	1
CHRM3__ENSG00000133019	ENSG00000133019	turquoise	1
CCNA1__ENSG00000133101	ENSG00000133101	turquoise	1
RNF128__ENSG00000133135	ENSG00000133135	turquoise	1
ZDHHC8P1__ENSG00000133519	ENSG00000133519	turquoise	1
MICAL2__ENSG00000133816	ENSG00000133816	turquoise	1
GSTM5__ENSG00000134201	ENSG00000134201	turquoise	1
ANO3__ENSG00000134343	ENSG00000134343	turquoise	1
HOOK1__ENSG00000134709	ENSG00000134709	turquoise	1
CLDN10__ENSG00000134873	ENSG00000134873	turquoise	1
MRAP2__ENSG00000135324	ENSG00000135324	turquoise	1
EPHA7__ENSG00000135333	ENSG00000135333	turquoise	1
GLS2__ENSG00000135423	ENSG00000135423	turquoise	1
KCNH3__ENSG00000135519	ENSG00000135519	turquoise	1
EGR4__ENSG00000135625	ENSG00000135625	turquoise	1
EMX1__ENSG00000135638	ENSG00000135638	turquoise	1
PCDH8__ENSG00000136099	ENSG00000136099	turquoise	1
TBR1__ENSG00000136535	ENSG00000136535	turquoise	1
GAD2__ENSG00000136750	ENSG00000136750	turquoise	1
KIF12__ENSG00000136883	ENSG00000136883	turquoise	1
KIAA0319__ENSG00000137261	ENSG00000137261	turquoise	1
UNC13C__ENSG00000137766	ENSG00000137766	turquoise	1
PAK6__ENSG00000137843	ENSG00000137843	turquoise	1
RBP4__ENSG00000138207	ENSG00000138207	turquoise	1
STAT4__ENSG00000138378	ENSG00000138378	turquoise	1
CDKL2__ENSG00000138769	ENSG00000138769	turquoise	1
SYT16__ENSG00000139973	ENSG00000139973	turquoise	1
KCNH5__ENSG00000140015	ENSG00000140015	turquoise	1
SLC27A2__ENSG00000140284	ENSG00000140284	turquoise	1
ABCC12__ENSG00000140798	ENSG00000140798	turquoise	1
ADAD2__ENSG00000140955	ENSG00000140955	turquoise	1
ADCYAP1__ENSG00000141433	ENSG00000141433	turquoise	1
SLC13A5__ENSG00000141485	ENSG00000141485	turquoise	1
CBLN2__ENSG00000141668	ENSG00000141668	turquoise	1
PNMT__ENSG00000141744	ENSG00000141744	turquoise	1
STAC2__ENSG00000141750	ENSG00000141750	turquoise	1
FAM163A__ENSG00000143340	ENSG00000143340	turquoise	1
SYT2__ENSG00000143858	ENSG00000143858	turquoise	1
ADII__ENSG00000144119	ENSG00000144119	turquoise	1
C1QL2__ENSG00000144119	ENSG00000144119	turquoise	1
FBLN7__ENSG00000144152	ENSG00000144152	turquoise	1
NXPH2__ENSG00000144227	ENSG00000144227	turquoise	1
SLC4A10__ENSG00000144290	ENSG00000144290	turquoise	1
ZNF385B__ENSG00000144331	ENSG00000144331	turquoise	1
DLX1__ENSG00000144355	ENSG00000144355	turquoise	1
PTH2R__ENSG00000144407	ENSG00000144407	turquoise	1
CPNE9__ENSG00000144550	ENSG00000144550	turquoise	1
GRIP2__ENSG00000144596	ENSG00000144596	turquoise	1
STXBP5L__ENSG00000145087	ENSG00000145087	turquoise	1
SLIT2__ENSG00000145147	ENSG00000145147	turquoise	1
EPHA5__ENSG00000145242	ENSG00000145242	turquoise	1
CDH18__ENSG00000145526	ENSG00000145526	turquoise	1
CXCL14__ENSG00000145824	ENSG00000145824	turquoise	1
GABRB2__ENSG00000145864	ENSG00000145864	turquoise	1
GPR6__ENSG00000146360	ENSG00000146360	turquoise	1
RSPO3__ENSG00000146374	ENSG00000146374	turquoise	1
VIP__ENSG00000146469	ENSG00000146469	turquoise	1
SYTL5__ENSG00000147041	ENSG00000147041	turquoise	1
HTR2C__ENSG00000147246	ENSG00000147246	turquoise	1
CRH__ENSG00000147571	ENSG00000147571	turquoise	1
RSPO2__ENSG00000147655	ENSG00000147655	turquoise	1
MAL2__ENSG00000147676	ENSG00000147676	turquoise	1
CACNA1B__ENSG00000148408	ENSG00000148408	turquoise	1
SLC39A12__ENSG00000148482	ENSG00000148482	turquoise	1
HTR3B__ENSG00000149305	ENSG00000149305	turquoise	1
KIRREL3__ENSG00000149571	ENSG00000149571	turquoise	1
DOC2A__ENSG00000149927	ENSG00000149927	turquoise	1
CNTN5__ENSG00000149972	ENSG00000149972	turquoise	1
KLHL1__ENSG00000150361	ENSG00000150361	turquoise	1
CDH8__ENSG00000150394	ENSG00000150394	turquoise	1
ZNF385D__ENSG00000151789	ENSG00000151789	turquoise	1
GABRA2__ENSG00000151834	ENSG00000151834	turquoise	1
GLT1D1__ENSG00000151948	ENSG00000151948	turquoise	1
TMEM132D__ENSG00000151952	ENSG00000151952	turquoise	1
MCHR2__ENSG00000152034	ENSG00000152034	turquoise	1
CAMK4__ENSG00000152495	ENSG00000152495	turquoise	1
MEPE__ENSG00000152595	ENSG00000152595	turquoise	1
CCNO__ENSG00000152669	ENSG00000152669	turquoise	1
PTPRR__ENSG00000153233	ENSG00000153233	turquoise	1
AK5__ENSG00000154027	ENSG00000154027	turquoise	1
NRGN__ENSG00000154146	ENSG00000154146	turquoise	1
GPR26__ENSG00000154478	ENSG00000154478	turquoise	1
WIF1__ENSG00000156076	ENSG00000156076	turquoise	1
KCNS2__ENSG00000156486	ENSG00000156486	turquoise	1
UNC5D__ENSG00000156687	ENSG00000156687	turquoise	1
SST__ENSG00000157005	ENSG00000157005	turquoise	1
SYN2__ENSG00000157152	ENSG00000157152	turquoise	1
NRG1__ENSG00000157168	ENSG00000157168	turquoise	1
HTR5A__ENSG00000157219	ENSG00000157219	turquoise	1
CACNA2D3__ENSG00000157445	ENSG00000157445	turquoise	1
CABP1__ENSG00000157782	ENSG00000157782	turquoise	1
NPM2__ENSG00000158806	ENSG00000158806	turquoise	1
GJD2__ENSG00000159248	ENSG00000159248	turquoise	1
TMPRSS3__ENSG00000160183	ENSG00000160183	turquoise	1
HIPK4__ENSG00000160396	ENSG00000160396	turquoise	1
GLNF__ENSG00000161544	ENSG00000161544	turquoise	1
CYGB__ENSG00000161544	ENSG00000161544	turquoise	1
SHANK1__ENSG00000161681	ENSG00000161681	turquoise	1
GNG3__ENSG00000162188	ENSG00000162188	turquoise	1
KNCN__ENSG00000162456	ENSG00000162456	turquoise	1
UBXN10__ENSG00000162543	ENSG00000162543	turquoise	1
KCNJ3__ENSG00000162989	ENSG00000162989	turquoise	1
VSNL1__ENSG00000163032	ENSG00000163032	turquoise	1
SYNPR__ENSG00000163630	ENSG00000163630	turquoise	1
DCLK3__ENSG00000163673	ENSG00000163673	turquoise	1
LRRC2__ENSG00000163827	ENSG00000163827	turquoise	1
CAMKV__ENSG00000164076	ENSG00000164076	turquoise	1
GRM2__ENSG00000164082	ENSG00000164082	turquoise	1
NDST3__ENSG00000164100	ENSG00000164100	turquoise	1
CARTPT__ENSG00000164326	ENSG00000164326	turquoise	1
HCN1__ENSG00000164588	ENSG00000164588	turquoise	1
NEUROD6__ENSG00000164600	ENSG00000164600	turquoise	1
SP8__ENSG00000164651	ENSG00000164651	turquoise	1
ADCY1__ENSG00000164742	ENSG00000164742	turquoise	1
KCNV1__ENSG00000164794	ENSG00000164794	turquoise	1
C9orf24__ENSG00000164972	ENSG00000164972	turquoise	1
SMRP1__ENSG00000164972	ENSG00000164972	turquoise	1
ZMAT4__ENSG00000165061	ENSG00000165061	turquoise	1
NGB__ENSG00000165553	ENSG00000165553	turquoise	1
SOHLH1__ENSG00000165643	ENSG00000165643	turquoise	1
NELL1__ENSG00000165973	ENSG00000165973	turquoise	1
PTER__ENSG00000165983	ENSG00000165983	turquoise	1
C1QL3__ENSG00000165985	ENSG00000165985	turquoise	1
ADIJ__ENSG00000165985	ENSG00000165985	turquoise	1
KCNC2__ENSG00000166006	ENSG00000166006	turquoise	1
LRTM2__ENSG00000166159	ENSG00000166159	turquoise	1
CRABP1__ENSG00000166426	ENSG00000166426	turquoise	1
TMEM130__ENSG00000166448	ENSG00000166448	turquoise	1
TAC3__ENSG00000166863	ENSG00000166863	turquoise	1
ISLR2__ENSG00000167178	ENSG00000167178	turquoise	1
KLK5__ENSG00000167754	ENSG00000167754	turquoise	1
ENTPD3__ENSG00000168032	ENSG00000168032	turquoise	1
PNOC__ENSG00000168081	ENSG00000168081	turquoise	1
KCNJ4__ENSG00000168135	ENSG00000168135	turquoise	1
PHYHIP__ENSG00000168490	ENSG00000168490	turquoise	1
CHRM1__ENSG00000168539	ENSG00000168539	turquoise	1
CA7__ENSG00000168748	ENSG00000168748	turquoise	1
HTR1E__ENSG00000168830	ENSG00000168830	turquoise	1
GRM5__ENSG00000168959	ENSG00000168959	turquoise	1
KLK7__ENSG00000169035	ENSG00000169035	turquoise	1
HSPB3__ENSG00000169271	ENSG00000169271	turquoise	1
KCNK9__ENSG00000169427	ENSG00000169427	turquoise	1
DRD5__ENSG00000169676	ENSG00000169676	turquoise	1
WNT10B__ENSG00000169884	ENSG00000169884	turquoise	1
FRMPD4__ENSG00000169933	ENSG00000169933	turquoise	1
FAM153A__ENSG00000170074	ENSG00000170074	turquoise	1
FABP6__ENSG00000170231	ENSG00000170231	turquoise	1
SDR16C5__ENSG00000170786	ENSG00000170786	turquoise	1
KCNG3__ENSG00000171126	ENSG00000171126	turquoise	1
GRIK1__ENSG00000171189	ENSG00000171189	turquoise	1
NPTX1__ENSG00000171246	ENSG00000171246	turquoise	1
RXFP1__ENSG00000171509	ENSG00000171509	turquoise	1
NEUROD2__ENSG00000171532	ENSG00000171532	turquoise	1
ENC1__ENSG00000171617	ENSG00000171617	turquoise	1
SYCE1__ENSG00000171772	ENSG00000171772	turquoise	1
SYNPO__ENSG00000171992	ENSG00000171992	turquoise	1
CALB2__ENSG00000172137	ENSG00000172137	turquoise	1
GPR22__ENSG00000172209	ENSG00000172209	turquoise	1
ABCG4__ENSG00000172350	ENSG00000172350	turquoise	1
THEMIS__ENSG00000172673	ENSG00000172673	turquoise	1
FADS6__ENSG00000172782	ENSG00000172782	turquoise	1
SNCG__ENSG00000173267	ENSG00000173267	turquoise	1
ZCCHC12__ENSG00000174460	ENSG00000174460	turquoise	1
GALNTL6__ENSG00000174473	ENSG00000174473	turquoise	1
LINGO2__ENSG00000174482	ENSG00000174482	turquoise	1
NPAS4__ENSG00000174576	ENSG00000174576	turquoise	1
NRIP3__ENSG00000175352	ENSG00000175352	turquoise	1
PCSK1__ENSG00000175426	ENSG00000175426	turquoise	1
EIF4E1B__ENSG00000175766	ENSG00000175766	turquoise	1
CREG2__ENSG00000175874	ENSG00000175874	turquoise	1
CIDEA__ENSG00000176194	ENSG00000176194	turquoise	1
B3GNT4__ENSG00000176383	ENSG00000176383	turquoise	1
RIMS2__ENSG00000176406	ENSG00000176406	turquoise	1
TCERG1L__ENSG00000176769	ENSG00000176769	turquoise	1
GRIN1__ENSG00000176884	ENSG00000176884	turquoise	1
HTR1A__ENSG00000178394	ENSG00000178394	turquoise	1
5HT1A__ENSG00000178394	ENSG00000178394	turquoise	1
CPNE7__ENSG00000178773	ENSG00000178773	turquoise	1
GPC5__ENSG00000179399	ENSG00000179399	turquoise	1
SLITRK4__ENSG00000179542	ENSG00000179542	turquoise	1
RPRML__ENSG00000179673	ENSG00000179673	turquoise	1
BHLHE22__ENSG00000180828	ENSG00000180828	turquoise	1
GREM2__ENSG00000180875	ENSG00000180875	turquoise	1
MAPK15__ENSG00000181085	ENSG00000181085	turquoise	1
PENK__ENSG00000181195	ENSG00000181195	turquoise	1
C4orf50__ENSG00000181215	ENSG00000181215	turquoise	1
DDN__ENSG00000181418	ENSG00000181418	turquoise	1
FAM153B__ENSG00000182230	ENSG00000182230	turquoise	1
KCNA4__ENSG00000182255	ENSG00000182255	turquoise	1
CLEC4G__ENSG00000182566	ENSG00000182566	turquoise	1
KCNB2__ENSG00000182674	ENSG00000182674	turquoise	1
NR2A__ENSG00000183454	ENSG00000183454	turquoise	1
GRIN2A__ENSG00000183454	ENSG00000183454	turquoise	1
AIFM3__ENSG00000183773	ENSG00000183773	turquoise	1
SLC35F3__ENSG00000183780	ENSG00000183780	turquoise	1
ZDHHC23__ENSG00000184307	ENSG00000184307	turquoise	1
MAP7D2__ENSG00000184368	ENSG00000184368	turquoise	1
PABPC1L2A__ENSG00000184388	ENSG00000184388	turquoise	1
PABPC1L2B__ENSG00000184388	ENSG00000184388	turquoise	1
BEX5__ENSG00000184515	ENSG00000184515	turquoise	1
NELL2__ENSG00000184613	ENSG00000184613	turquoise	1
RALYL__ENSG00000184672	ENSG00000184672	turquoise	1
DRD1__ENSG00000184845	ENSG00000184845	turquoise	1
NPY2R__ENSG00000185149	ENSG00000185149	turquoise	1
HS6ST3__ENSG00000185352	ENSG00000185352	turquoise	1
SV2B__ENSG00000185518	ENSG00000185518	turquoise	1
C11orf87__ENSG00000185742	ENSG00000185742	turquoise	1
RTN4RL1__ENSG00000185924	ENSG00000185924	turquoise	1
CALHM1__ENSG00000185933	ENSG00000185933	turquoise	1
GABRA5__ENSG00000186297	ENSG00000186297	turquoise	1
PCLO__ENSG00000186472	ENSG00000186472	turquoise	1
MPPED1__ENSG00000186732	ENSG00000186732	turquoise	1
CCK__ENSG00000187094	ENSG00000187094	turquoise	1
FPR3__ENSG00000187474	ENSG00000187474	turquoise	1
FPRL2__ENSG00000187474	ENSG00000187474	turquoise	1
HAPLN4__ENSG00000187664	ENSG00000187664	turquoise	1
GABRD__ENSG00000187730	ENSG00000187730	turquoise	1
TMEM215__ENSG00000188133	ENSG00000188133	turquoise	1
SH2D5__ENSG00000189410	ENSG00000189410	turquoise	1
GRM7__ENSG00000196277	ENSG00000196277	turquoise	1
CPNE4__ENSG00000196353	ENSG00000196353	turquoise	1
FAM163B__ENSG00000196990	ENSG00000196990	turquoise	1
SLC6A17__ENSG00000197106	ENSG00000197106	turquoise	1
OGDHL__ENSG00000197444	ENSG00000197444	turquoise	1
DLGAP2__ENSG00000198010	ENSG00000198010	turquoise	1
RYR2__ENSG00000198626	ENSG00000198626	turquoise	1
PPP1R14C__ENSG00000198729	ENSG00000198729	turquoise	1
PNMA5__ENSG00000198883	ENSG00000198883	turquoise	1
RASGEF1A__ENSG00000198915	ENSG00000198915	turquoise	1
CTXN3__ENSG00000205279	ENSG00000205279	turquoise	1
DIO2__ENSG00000211448	ENSG00000211448	turquoise	1
CPLX3__ENSG00000213578	ENSG00000213578	turquoise	1
SIAH3__ENSG00000215475	ENSG00000215475	turquoise	1
TSTD1__ENSG00000215845	ENSG00000215845	turquoise	1
FXYD7__ENSG00000221946	ENSG00000221946	turquoise	1
TMEM233__ENSG00000224982	ENSG00000224982	turquoise	1
RFPL1S__ENSG00000225465	ENSG00000225465	turquoise	1
ANKRD34C__ENSG00000235711	ENSG00000235711	turquoise	1
CLEC2L__ENSG00000236279	ENSG00000236279	turquoise	1
PCP4L1__ENSG00000248485	ENSG00000248485	turquoise	1
PCDHA11__ENSG00000249158	ENSG00000249158	turquoise	1
PCDHGA12__ENSG00000253159	ENSG00000253159	turquoise	1
FXYD1__ENSG00000266964	ENSG00000266964	turquoise	1
CLEC4GP1__ENSG00000268297	ENSG00000268297	turquoise	1
GRIN2B__ENSG00000273079	ENSG00000273079	turquoise	1
NEFL__ENSG00000277586	ENSG00000277586	turquoise	1
SSTR3__ENSG00000278195	ENSG00000278195	turquoise	1
NA__FAM19A1	FAM19A1	turquoise	1
NA__FRMPD2L1	FRMPD2L1	turquoise	1
NA__HRNBP3	HRNBP3	turquoise	1
NA__KIAA0748	KIAA0748	turquoise	1
NA__KIAA1045	KIAA1045	turquoise	1
NA__KIAA1239	KIAA1239	turquoise	1
NA__KIAA1644	KIAA1644	turquoise	1
NA__LOC100189589	LOC100189589	turquoise	1
NA__LOC151009	LOC151009	turquoise	1
NA__LOC255167	LOC255167	turquoise	1
NA__LOC284578	LOC284578	turquoise	1
NA__LOC285780	LOC285780	turquoise	1
NA__LOC286002	LOC286002	turquoise	1
NA__LOC338651	LOC338651	turquoise	1
NA__NEURL	NEURL	turquoise	1
NA__ODZ2	ODZ2	turquoise	1
NA__ODZ3	ODZ3	turquoise	1
NA__RLTPR	RLTPR	turquoise	1
NA__TMEM155	TMEM155	turquoise	1
NA__WBSCR17	WBSCR17	turquoise	1
NA__ACCN4	ACCN4	blue	2
NA__AGXT2L1	AGXT2L1	blue	2
NA__AMICA1	AMICA1	blue	2
NA__C11ORF92	C11ORF92	blue	2
NA__C12ORF39	C12ORF39	blue	2
NA__C13ORF26	C13ORF26	blue	2
NA__C18ORF34	C18ORF34	blue	2
NA__C2ORF39	C2ORF39	blue	2
NA__C4ORF31	C4ORF31	blue	2
NA__C6ORF138	C6ORF138	blue	2
NA__C6ORF142	C6ORF142	blue	2
NA__C9ORF171	C9ORF171	blue	2
NA__CCDC129	CCDC129	blue	2
NA__EMR1	EMR1	blue	2
TFPI__ENSG00000003436	ENSG00000003436	blue	2
HOXA11__ENSG00000005073	ENSG00000005073	blue	2
CRLF1__ENSG00000006016	ENSG00000006016	blue	2
USH1C__ENSG00000006611	ENSG00000006611	blue	2
SCIN__ENSG00000006747	ENSG00000006747	blue	2
TKTL1__ENSG00000007350	ENSG00000007350	blue	2
DLEC1__ENSG00000008226	ENSG00000008226	blue	2
HEL110__ENSG00000012223	ENSG00000012223	blue	2
LTF__ENSG00000012223	ENSG00000012223	blue	2
GPRC5A__ENSG00000013588	ENSG00000013588	blue	2
DPEP1__ENSG00000015413	ENSG00000015413	blue	2
KCNG1__ENSG00000026559	ENSG00000026559	blue	2
DSG2__ENSG00000046604	ENSG00000046604	blue	2
CP__ENSG00000047457	ENSG00000047457	blue	2
COL11A1__ENSG00000060718	ENSG00000060718	blue	2
ARSF__ENSG00000062096	ENSG00000062096	blue	2
CHI3L2__ENSG00000064886	ENSG00000064886	blue	2
PITX1__ENSG00000069011	ENSG00000069011	blue	2
MAOB__ENSG00000069535	ENSG00000069535	blue	2
FCGR2B__ENSG00000072694	ENSG00000072694	blue	2
CA12__ENSG00000074410	ENSG00000074410	blue	2
SEMA3A__ENSG00000075213	ENSG00000075213	blue	2
ACTL6B__ENSG00000077080	ENSG00000077080	blue	2
PAK3__ENSG00000077264	ENSG00000077264	blue	2
ITGA8__ENSG00000077943	ENSG00000077943	blue	2
SCGN__ENSG00000079689	ENSG00000079689	blue	2
MOXD1__ENSG00000079931	ENSG00000079931	blue	2
CDH7__ENSG00000081138	ENSG00000081138	blue	2
PCDHA6__ENSG00000081842	ENSG00000081842	blue	2
TRPM3__ENSG00000083067	ENSG00000083067	blue	2
REM1__ENSG00000088320	ENSG00000088320	blue	2
LHX5__ENSG00000089116	ENSG00000089116	blue	2
NOS1__ENSG00000089250	ENSG00000089250	blue	2
LYZ__ENSG00000090382	ENSG00000090382	blue	2
CD209__ENSG00000090659	ENSG00000090659	blue	2
DLL3__ENSG00000090932	ENSG00000090932	blue	2
MADCAM1__ENSG00000099866	ENSG00000099866	blue	2
APOL4__ENSG00000100336	ENSG00000100336	blue	2
MMP9__ENSG00000100985	ENSG00000100985	blue	2
HRH3__ENSG00000101180	ENSG00000101180	blue	2
COL20A1__ENSG00000101203	ENSG00000101203	blue	2
SRPX2__ENSG00000102359	ENSG00000102359	blue	2
TNFSF13B__ENSG00000102524	ENSG00000102524	blue	2
TNLG7A__ENSG00000102524	ENSG00000102524	blue	2
OLFM4__ENSG00000102837	ENSG00000102837	blue	2
AMH__ENSG00000104899	ENSG00000104899	blue	2
TNNT1__ENSG00000105048	ENSG00000105048	blue	2
SHD__ENSG00000105251	ENSG00000105251	blue	2
ZFR2__ENSG00000105278	ENSG00000105278	blue	2
HAMP__ENSG00000105697	ENSG00000105697	blue	2
WNT2__ENSG00000105989	ENSG00000105989	blue	2
VIPR2__ENSG00000106018	ENSG00000106018	blue	2
HOXA13__ENSG00000106031	ENSG00000106031	blue	2
MEOX2__ENSG00000106511	ENSG00000106511	blue	2
RARRES2__ENSG00000106538	ENSG00000106538	blue	2
LHX3__ENSG00000107187	ENSG00000107187	blue	2
ABCC3__ENSG00000108846	ENSG00000108846	blue	2
NMU__ENSG00000109255	ENSG00000109255	blue	2
MS4A6A__ENSG00000110077	ENSG00000110077	blue	2
DAO__ENSG00000110887	ENSG00000110887	blue	2
CUX2__ENSG00000111249	ENSG00000111249	blue	2
MGP__ENSG00000111341	ENSG00000111341	blue	2
GLP1R__ENSG00000112164	ENSG00000112164	blue	2
EYA4__ENSG00000112319	ENSG00000112319	blue	2
GABRG2__ENSG00000113327	ENSG00000113327	blue	2
STC2__ENSG00000113739	ENSG00000113739	blue	2
TFCP2L1__ENSG00000115112	ENSG00000115112	blue	2
TNR__ENSG00000116147	ENSG00000116147	blue	2
RPE65__ENSG00000116745	ENSG00000116745	blue	2
CD48__ENSG00000117091	ENSG00000117091	blue	2
HSD11B1__ENSG00000117594	ENSG00000117594	blue	2
TRIM67__ENSG00000119283	ENSG00000119283	blue	2
PRLHR__ENSG00000119973	ENSG00000119973	blue	2
SFRP5__ENSG00000120057	ENSG00000120057	blue	2
HOXB3__ENSG00000120093	ENSG00000120093	blue	2
MSX2__ENSG00000120149	ENSG00000120149	blue	2
IQSEC3__ENSG00000120645	ENSG00000120645	blue	2
DUSP4__ENSG00000120875	ENSG00000120875	blue	2
TNFRSF8__ENSG00000120949	ENSG00000120949	blue	2
LRAT__ENSG00000121207	ENSG00000121207	blue	2
CSTA__ENSG00000121552	ENSG00000121552	blue	2
GJA3__ENSG00000121743	ENSG00000121743	blue	2
NPY__ENSG00000122585	ENSG00000122585	blue	2
HOXA7__ENSG00000122592	ENSG00000122592	blue	2
IL13RA2__ENSG00000123496	ENSG00000123496	blue	2
G0S2__ENSG00000123689	ENSG00000123689	blue	2
SDC4__ENSG00000124145	ENSG00000124145	blue	2
F13A1__ENSG00000124491	ENSG00000124491	blue	2
TREM1__ENSG00000124731	ENSG00000124731	blue	2
COL21A1__ENSG00000124749	ENSG00000124749	blue	2
BARHL1__ENSG00000125492	ENSG00000125492	blue	2
PAX8__ENSG00000125618	ENSG00000125618	blue	2
PAX1__ENSG00000125813	ENSG00000125813	blue	2
DACH2__ENSG00000126733	ENSG00000126733	blue	2
SIX1__ENSG00000126778	ENSG00000126778	blue	2
PLA2G5__ENSG00000127472	ENSG00000127472	blue	2
HOXD3__ENSG00000128652	ENSG00000128652	blue	2
HOXD9__ENSG00000128709	ENSG00000128709	blue	2
CDH15__ENSG00000129910	ENSG00000129910	blue	2
EDA2R__ENSG00000131080	ENSG00000131080	blue	2
NAPSB__ENSG00000131401	ENSG00000131401	blue	2
PDLIM4__ENSG00000131435	ENSG00000131435	blue	2
SLC6A11__ENSG00000132164	ENSG00000132164	blue	2
ITGB4__ENSG00000132470	ENSG00000132470	blue	2
RGS22__ENSG00000132554	ENSG00000132554	blue	2
ACY3__ENSG00000132744	ENSG00000132744	blue	2
SYT4__ENSG00000132872	ENSG00000132872	blue	2
SLC14A2__ENSG00000132874	ENSG00000132874	blue	2
CHI3L1__ENSG00000133048	ENSG00000133048	blue	2
CHIT1__ENSG00000133063	ENSG00000133063	blue	2
LGR6__ENSG00000133067	ENSG00000133067	blue	2
POSTN__ENSG00000133110	ENSG00000133110	blue	2
MYH11__ENSG00000133392	ENSG00000133392	blue	2
ADAMDEC1__ENSG00000134028	ENSG00000134028	blue	2
CNTN6__ENSG00000134115	ENSG00000134115	blue	2
VAV3__ENSG00000134215	ENSG00000134215	blue	2
SPOCD1__ENSG00000134668	ENSG00000134668	blue	2
APLNR__ENSG00000134817	ENSG00000134817	blue	2
GPNMB__ENSG00000136235	ENSG00000136235	blue	2
WDR38__ENSG00000136918	ENSG00000136918	blue	2
SULF1__ENSG00000137573	ENSG00000137573	blue	2
MMP7__ENSG00000137673	ENSG00000137673	blue	2
MSTN__ENSG00000138379	ENSG00000138379	blue	2
GDF8__ENSG00000138379	ENSG00000138379	blue	2
HCN4__ENSG00000138622	ENSG00000138622	blue	2
NDST4__ENSG00000138653	ENSG00000138653	blue	2
CXCL9__ENSG00000138755	ENSG00000138755	blue	2
FBN2__ENSG00000138829	ENSG00000138829	blue	2
COL2A1__ENSG00000139219	ENSG00000139219	blue	2
SRRM4__ENSG00000139767	ENSG00000139767	blue	2
SSTR1__ENSG00000139874	ENSG00000139874	blue	2
FAM181A__ENSG00000140067	ENSG00000140067	blue	2
RLBP1__ENSG00000140522	ENSG00000140522	blue	2
MARVELD3__ENSG00000140832	ENSG00000140832	blue	2
TOM1L1__ENSG00000141198	ENSG00000141198	blue	2
SLC14A1__ENSG00000141469	ENSG00000141469	blue	2
SLC14A1 JK__ENSG00000141469	ENSG00000141469	blue	2
EMP3__ENSG00000142227	ENSG00000142227	blue	2
MMEL1__ENSG00000142606	ENSG00000142606	blue	2
S100A8__ENSG00000143546	ENSG00000143546	blue	2
LEFTY2__ENSG00000143768	ENSG00000143768	blue	2
GPR17__ENSG00000144230	ENSG00000144230	blue	2
TRPM8__ENSG00000144481	ENSG00000144481	blue	2
STAC__ENSG00000144681	ENSG00000144681	blue	2
COL8A1__ENSG00000144810	ENSG00000144810	blue	2
PLAC8__ENSG00000145287	ENSG00000145287	blue	2
DGIC__ENSG00000145287	ENSG00000145287	blue	2
DDIT4L__ENSG00000145358	ENSG00000145358	blue	2
SFRP2__ENSG00000145423	ENSG00000145423	blue	2
GLRA3__ENSG00000145451	ENSG00000145451	blue	2
HAPLN1__ENSG00000145681	ENSG00000145681	blue	2
CPLX2__ENSG00000145920	ENSG00000145920	blue	2
CLVS2__ENSG00000146352	ENSG00000146352	blue	2
IGSF1__ENSG00000147255	ENSG00000147255	blue	2
ARHGAP36__ENSG00000147256	ENSG00000147256	blue	2
GSDMC__ENSG00000147697	ENSG00000147697	blue	2
SHC3__ENSG00000148082	ENSG00000148082	blue	2
RGR__ENSG00000148604	ENSG00000148604	blue	2
INA__ENSG00000148798	ENSG00000148798	blue	2
POU4F1__ENSG00000152192	ENSG00000152192	blue	2
RIT2__ENSG00000152214	ENSG00000152214	blue	2
G6PC2__ENSG00000152254	ENSG00000152254	blue	2
CLEC4F__ENSG00000152672	ENSG00000152672	blue	2
TCTEX1D1__ENSG00000152760	ENSG00000152760	blue	2
ANKRD22__ENSG00000152766	ENSG00000152766	blue	2
FAM81B__ENSG00000153347	ENSG00000153347	blue	2
SPHKAP__ENSG00000153820	ENSG00000153820	blue	2
KCNJ16__ENSG00000153822	ENSG00000153822	blue	2
CACNA2D1__ENSG00000153956	ENSG00000153956	blue	2
CHST9__ENSG00000154080	ENSG00000154080	blue	2
CNTNAP5__ENSG00000155052	ENSG00000155052	blue	2
CREB3L1__ENSG00000157613	ENSG00000157613	blue	2
SLC34A2__ENSG00000157765	ENSG00000157765	blue	2
ACAN__ENSG00000157766	ENSG00000157766	blue	2
HPD__ENSG00000158104	ENSG00000158104	blue	2
ACTC1__ENSG00000159251	ENSG00000159251	blue	2
CPAMD8__ENSG00000160111	ENSG00000160111	blue	2
ZNF208__ENSG00000160321	ENSG00000160321	blue	2
DMKN__ENSG00000161249	ENSG00000161249	blue	2
CD300LG__ENSG00000161649	ENSG00000161649	blue	2
AQP5__ENSG00000161798	ENSG00000161798	blue	2
PDPN__ENSG00000162493	ENSG00000162493	blue	2
GBP2__ENSG00000162645	ENSG00000162645	blue	2
VCAM1__ENSG00000162692	ENSG00000162692	blue	2
LMX1A__ENSG00000162761	ENSG00000162761	blue	2
ACTG2__ENSG00000163017	ENSG00000163017	blue	2
EN1__ENSG00000163064	ENSG00000163064	blue	2
S100A9__ENSG00000163220	ENSG00000163220	blue	2
GABRG1__ENSG00000163285	ENSG00000163285	blue	2
DAPL1__ENSG00000163331	ENSG00000163331	blue	2
HAND2__ENSG00000164107	ENSG00000164107	blue	2
ANKRD55__ENSG00000164512	ENSG00000164512	blue	2
PI16__ENSG00000164530	ENSG00000164530	blue	2
FABP5__ENSG00000164687	ENSG00000164687	blue	2
C7orf57__ENSG00000164746	ENSG00000164746	blue	2
OSR2__ENSG00000164920	ENSG00000164920	blue	2
C8orf34__ENSG00000165084	ENSG00000165084	blue	2
ARMC3__ENSG00000165309	ENSG00000165309	blue	2
TSHR__ENSG00000165409	ENSG00000165409	blue	2
GJB2__ENSG00000165474	ENSG00000165474	blue	2
RET__ENSG00000165731	ENSG00000165731	blue	2
ADAMTS15__ENSG00000166106	ENSG00000166106	blue	2
SVOP__ENSG00000166111	ENSG00000166111	blue	2
GALR1__ENSG00000166573	ENSG00000166573	blue	2
CENPV__ENSG00000166582	ENSG00000166582	blue	2
NNMT__ENSG00000166741	ENSG00000166741	blue	2
CACNG2__ENSG00000166862	ENSG00000166862	blue	2
TEKT1__ENSG00000167858	ENSG00000167858	blue	2
SCARA5__ENSG00000168079	ENSG00000168079	blue	2
INSM2__ENSG00000168348	ENSG00000168348	blue	2
GBX2__ENSG00000168505	ENSG00000168505	blue	2
GFRA2__ENSG00000168546	ENSG00000168546	blue	2
NPNT__ENSG00000168743	ENSG00000168743	blue	2
SHOX2__ENSG00000168779	ENSG00000168779	blue	2
FSTL5__ENSG00000168843	ENSG00000168843	blue	2
NTSR2__ENSG00000169006	ENSG00000169006	blue	2
AR__ENSG00000169083	ENSG00000169083	blue	2
CXCL10__ENSG00000169245	ENSG00000169245	blue	2
SCN9A__ENSG00000169432	ENSG00000169432	blue	2
HOXD4__ENSG00000170166	ENSG00000170166	blue	2
SEMA3E__ENSG00000170381	ENSG00000170381	blue	2
VSTM2A__ENSG00000170419	ENSG00000170419	blue	2
METTL7B__ENSG00000170439	ENSG00000170439	blue	2
IRX1__ENSG00000170549	ENSG00000170549	blue	2
IRX2__ENSG00000170561	ENSG00000170561	blue	2
TRH__ENSG00000170893	ENSG00000170893	blue	2
PDGFD__ENSG00000170962	ENSG00000170962	blue	2
KCNK3__ENSG00000171303	ENSG00000171303	blue	2
KRT19__ENSG00000171345	ENSG00000171345	blue	2
CDK5R2__ENSG00000171450	ENSG00000171450	blue	2
GPR82__ENSG00000171657	ENSG00000171657	blue	2
PAH__ENSG00000171759	ENSG00000171759	blue	2
HPSE2__ENSG00000172987	ENSG00000172987	blue	2
ADAMTS20__ENSG00000173157	ENSG00000173157	blue	2
MGC42090__ENSG00000173452	ENSG00000173452	blue	2
TMEM196__ENSG00000173452	ENSG00000173452	blue	2
SUSD5__ENSG00000173705	ENSG00000173705	blue	2
WFIKKN2__ENSG00000173714	ENSG00000173714	blue	2
VWC2L__ENSG00000174453	ENSG00000174453	blue	2
tmp_locus_29__ENSG00000175084	ENSG00000175084	blue	2
DES__ENSG00000175084	ENSG00000175084	blue	2
NPPA__ENSG00000175206	ENSG00000175206	blue	2
ETV4__ENSG00000175832	ENSG00000175832	blue	2
HOXD8__ENSG00000175879	ENSG00000175879	blue	2
OR4N2__ENSG00000176294	ENSG00000176294	blue	2
MEX3C__ENSG00000176624	ENSG00000176624	blue	2
IRX5__ENSG00000176842	ENSG00000176842	blue	2
CLVS1__ENSG00000177182	ENSG00000177182	blue	2
LRRN4CL__ENSG00000177363	ENSG00000177363	blue	2
CD163__ENSG00000177575	ENSG00000177575	blue	2
HLA-DQB1__ENSG00000179344	ENSG00000179344	blue	2
SLC17A8__ENSG00000179520	ENSG00000179520	blue	2
FCER1A__ENSG00000179639	ENSG00000179639	blue	2
DEFB119__ENSG00000180483	ENSG00000180483	blue	2
SLC47A2__ENSG00000180638	ENSG00000180638	blue	2
HOXC10__ENSG00000180818	ENSG00000180818	blue	2
PLCXD3__ENSG00000182836	ENSG00000182836	blue	2
GALNT9__ENSG00000182870	ENSG00000182870	blue	2
CALN1__ENSG00000183166	ENSG00000183166	blue	2
KLRC4__ENSG00000183542	ENSG00000183542	blue	2
EMILIN3__ENSG00000183798	ENSG00000183798	blue	2
ALDH1A3__ENSG00000184254	ENSG00000184254	blue	2
KCNH7__ENSG00000184611	ENSG00000184611	blue	2
LRRC14B__ENSG00000185028	ENSG00000185028	blue	2
CYP4F12__ENSG00000186204	ENSG00000186204	blue	2
AQP7P1__ENSG00000186466	ENSG00000186466	blue	2
MYT1L__ENSG00000186487	ENSG00000186487	blue	2
C5orf38__ENSG00000186493	ENSG00000186493	blue	2
CYP4F3__ENSG00000186529	ENSG00000186529	blue	2
MAGEE2__ENSG00000186675	ENSG00000186675	blue	2
ADIK__ENSG00000186897	ENSG00000186897	blue	2
C1QL4__ENSG00000186897	ENSG00000186897	blue	2
FOXD3__ENSG00000187140	ENSG00000187140	blue	2
CLEC17A__ENSG00000187912	ENSG00000187912	blue	2
S100A3__ENSG00000188015	ENSG00000188015	blue	2
NWD1__ENSG00000188039	ENSG00000188039	blue	2
PLA2G2A__ENSG00000188257	ENSG00000188257	blue	2
SELL__ENSG00000188404	ENSG00000188404	blue	2
SERPINA5__ENSG00000188488	ENSG00000188488	blue	2
SHISA6__ENSG00000188803	ENSG00000188803	blue	2
TMC3__ENSG00000188869	ENSG00000188869	blue	2
RELN__ENSG00000189056	ENSG00000189056	blue	2
OR2L13__ENSG00000196071	ENSG00000196071	blue	2
ZNF676__ENSG00000196109	ENSG00000196109	blue	2
SERPINA3__ENSG00000196136	ENSG00000196136	blue	2
HLA-DQB2__ENSG00000196610	ENSG00000196610	blue	2
HLA-DQA1__ENSG00000196735	ENSG00000196735	blue	2
TPSB2__ENSG00000197253	ENSG00000197253	blue	2
COL4A6__ENSG00000197565	ENSG00000197565	blue	2
SLC22A6__ENSG00000197901	ENSG00000197901	blue	2
ZNF560__ENSG00000198028	ENSG00000198028	blue	2
HOXC4__ENSG00000198353	ENSG00000198353	blue	2
HLA-DRB5__ENSG00000198502	ENSG00000198502	blue	2
F5__ENSG00000198734	ENSG00000198734	blue	2
GRIN3A__ENSG00000198785	ENSG00000198785	blue	2
RYR3__ENSG00000198838	ENSG00000198838	blue	2
CES1__ENSG00000198848	ENSG00000198848	blue	2
L1CAM__ENSG00000198910	ENSG00000198910	blue	2
PCDHA9__ENSG00000204961	ENSG00000204961	blue	2
KLRC2__ENSG00000205809	ENSG00000205809	blue	2
HLA-DQA1__ENSG00000206301	ENSG00000206301	blue	2
HLA-DQA2__ENSG00000206301	ENSG00000206301	blue	2
UBD__ENSG00000206468	ENSG00000206468	blue	2
FAT10__ENSG00000206468	ENSG00000206468	blue	2
GPX3__ENSG00000211445	ENSG00000211445	blue	2
MEG3__ENSG00000214548	ENSG00000214548	blue	2
C10orf105__ENSG00000214688	ENSG00000214688	blue	2
COL28A1__ENSG00000215018	ENSG00000215018	blue	2
C5orf49__ENSG00000215217	ENSG00000215217	blue	2
SCRT2__ENSG00000215397	ENSG00000215397	blue	2
HMX1__ENSG00000215612	ENSG00000215612	blue	2
LINGO3__ENSG00000220008	ENSG00000220008	blue	2
HCG22__ENSG00000228789	ENSG00000228789	blue	2
HLA-DRB6__ENSG00000229391	ENSG00000229391	blue	2
PIRT__ENSG00000233670	ENSG00000233670	blue	2
SHISA9__ENSG00000237515	ENSG00000237515	blue	2
AQP1__ENSG00000240583	ENSG00000240583	blue	2
INMT__ENSG00000241644	ENSG00000241644	blue	2
TNFSF12-TNFSF13__ENSG00000248871	ENSG00000248871	blue	2
PCDHA10__ENSG00000250120	ENSG00000250120	blue	2
HOXA10__ENSG00000253293	ENSG00000253293	blue	2
PCDHGA5__ENSG00000253485	ENSG00000253485	blue	2
PCDHGA11__ENSG00000253873	ENSG00000253873	blue	2
PCDHGB1__ENSG00000254221	ENSG00000254221	blue	2
PCDHGA3__ENSG00000254245	ENSG00000254245	blue	2
SIGLEC14__ENSG00000254415	ENSG00000254415	blue	2
CLEC5A__ENSG00000258227	ENSG00000258227	blue	2
CLECSF5__ENSG00000258227	ENSG00000258227	blue	2
XKR7__ENSG00000260903	ENSG00000260903	blue	2
SCRT1__ENSG00000261678	ENSG00000261678	blue	2
MIA__ENSG00000261857	ENSG00000261857	blue	2
PCDHGA9__ENSG00000261934	ENSG00000261934	blue	2
CT45A1__ENSG00000268940	ENSG00000268940	blue	2
DMRTC1__ENSG00000269502	ENSG00000269502	blue	2
ADAM6__ENSG00000271968	ENSG00000271968	blue	2
LHX1__ENSG00000273706	ENSG00000273706	blue	2
DGKK__ENSG00000274588	ENSG00000274588	blue	2
CCL18__ENSG00000275385	ENSG00000275385	blue	2
FCGBP__ENSG00000275395	ENSG00000275395	blue	2
PCDHGB5__ENSG00000276547	ENSG00000276547	blue	2
NA__FAM123C	FAM123C	blue	2
NA__FLJ43390	FLJ43390	blue	2
NA__HOXA11AS	HOXA11AS	blue	2
NA__KCNE1L	KCNE1L	blue	2
NA__KIAA1486	KIAA1486	blue	2
NA__LOC146481	LOC146481	blue	2
NA__LOC148145	LOC148145	blue	2
NA__LOC153328	LOC153328	blue	2
NA__LOC154822	LOC154822	blue	2
NA__LOC157627	LOC157627	blue	2
NA__LOC285401	LOC285401	blue	2
NA__LOC389332	LOC389332	blue	2
NA__LOC440040	LOC440040	blue	2
NA__LOC654433	LOC654433	blue	2
NA__LOC84856	LOC84856	blue	2
NA__LPPR3	LPPR3	blue	2
NA__NAP1L6	NAP1L6	blue	2
NA__NCRNA00093	NCRNA00093	blue	2
NA__PSITPTE22	PSITPTE22	blue	2
NA__WDR69	WDR69	blue	2
NA__YSK4	YSK4	blue	2
NA__C11ORF9	C11ORF9	brown	3
NA__C1ORF168	C1ORF168	brown	3
CD22__ENSG00000012124	ENSG00000012124	brown	3
CLDN11__ENSG00000013297	ENSG00000013297	brown	3
CLCA4__ENSG00000016602	ENSG00000016602	brown	3
CDH19__ENSG00000071991	ENSG00000071991	brown	3
LRP2__ENSG00000081479	ENSG00000081479	brown	3
FOLH1__ENSG00000086205	ENSG00000086205	brown	3
SOX10__ENSG00000100146	ENSG00000100146	brown	3
SEC14L5__ENSG00000103184	ENSG00000103184	brown	3
MAG__ENSG00000105695	ENSG00000105695	brown	3
CPXM2__ENSG00000121898	ENSG00000121898	brown	3
HAPLN2__ENSG00000132702	ENSG00000132702	brown	3
ERMN__ENSG00000136541	ENSG00000136541	brown	3
MOG__ENSG00000137345	ENSG00000137345	brown	3
ADAMTS18__ENSG00000140873	ENSG00000140873	brown	3
DMRTA2__ENSG00000142700	ENSG00000142700	brown	3
ST18__ENSG00000147488	ENSG00000147488	brown	3
NKX6-2__ENSG00000148826	ENSG00000148826	brown	3
CNDP1__ENSG00000150656	ENSG00000150656	brown	3
CNTNAP4__ENSG00000152910	ENSG00000152910	brown	3
ABCA6__ENSG00000154262	ENSG00000154262	brown	3
PDE1C__ENSG00000154678	ENSG00000154678	brown	3
SLC24A2__ENSG00000155886	ENSG00000155886	brown	3
SLC5A11__ENSG00000158865	ENSG00000158865	brown	3
IP6K3__ENSG00000161896	ENSG00000161896	brown	3
TMEM144__ENSG00000164124	ENSG00000164124	brown	3
HHIP__ENSG00000164161	ENSG00000164161	brown	3
CYB5R2__ENSG00000166394	ENSG00000166394	brown	3
GREM1__ENSG00000166923	ENSG00000166923	brown	3
GPD1__ENSG00000167588	ENSG00000167588	brown	3
KLK6__ENSG00000167755	ENSG00000167755	brown	3
MOBP__ENSG00000168314	ENSG00000168314	brown	3
CXNG__ENSG00000169562	ENSG00000169562	brown	3
GJB1__ENSG00000169562	ENSG00000169562	brown	3
MAL__ENSG00000172005	ENSG00000172005	brown	3
CARNS1__ENSG00000172508	ENSG00000172508	brown	3
NIPAL4__ENSG00000172548	ENSG00000172548	brown	3
TMEM125__ENSG00000179178	ENSG00000179178	brown	3
S1PR5__ENSG00000180739	ENSG00000180739	brown	3
GPR62__ENSG00000180929	ENSG00000180929	brown	3
CNTN2__ENSG00000184144	ENSG00000184144	brown	3
CHRM5__ENSG00000184984	ENSG00000184984	brown	3
DLK1__ENSG00000185559	ENSG00000185559	brown	3
OR7A5__ENSG00000188269	ENSG00000188269	brown	3
KIF19__ENSG00000196169	ENSG00000196169	brown	3
OPALIN__ENSG00000197430	ENSG00000197430	brown	3
MBP__ENSG00000197971	ENSG00000197971	brown	3
TMEM88B__ENSG00000205116	ENSG00000205116	brown	3
LILRA4__ENSG00000239961	ENSG00000239961	brown	3
NA__LECT1	LECT1	brown	3
NA__LOC283999	LOC283999	brown	3
NA__PAPL	PAPL	brown	3
NA__CASC5	CASC5	yellow	4
NA__CKAP2L	CKAP2L	yellow	4
MCM10__ENSG00000065328	ENSG00000065328	yellow	4
ASPM__ENSG00000066279	ENSG00000066279	yellow	4
NDC80__ENSG00000080986	ENSG00000080986	yellow	4
KNTC2__ENSG00000080986	ENSG00000080986	yellow	4
BIRC5__ENSG00000089685	ENSG00000089685	yellow	4
CDC45__ENSG00000093009	ENSG00000093009	yellow	4
DHRS2__ENSG00000100867	ENSG00000100867	yellow	4
MYBL2__ENSG00000101057	ENSG00000101057	yellow	4
COL1A1__ENSG00000108821	ENSG00000108821	yellow	4
NCAPG__ENSG00000109805	ENSG00000109805	yellow	4
TTK__ENSG00000112742	ENSG00000112742	yellow	4
KIF20A__ENSG00000112984	ENSG00000112984	yellow	4
MFAP2__ENSG00000117122	ENSG00000117122	yellow	4
HJURP__ENSG00000123485	ENSG00000123485	yellow	4
DLGAP5__ENSG00000126787	ENSG00000126787	yellow	4
H19__ENSG00000130600	ENSG00000130600	yellow	4
TOP2A__ENSG00000131747	ENSG00000131747	yellow	4
TROAP__ENSG00000135451	ENSG00000135451	yellow	4
ESPL1__ENSG00000135476	ENSG00000135476	yellow	4
SLC24A4__ENSG00000140090	ENSG00000140090	yellow	4
MKI67__ENSG00000148773	ENSG00000148773	yellow	4
FREM2__ENSG00000150893	ENSG00000150893	yellow	4
BUB1B__ENSG00000156970	ENSG00000156970	yellow	4
CCNB2__ENSG00000157456	ENSG00000157456	yellow	4
ESM1__ENSG00000164283	ENSG00000164283	yellow	4
MELK__ENSG00000165304	ENSG00000165304	yellow	4
PBK__ENSG00000168078	ENSG00000168078	yellow	4
HEL164__ENSG00000168078	ENSG00000168078	yellow	4
COL3A1__ENSG00000168542	ENSG00000168542	yellow	4
RRM2__ENSG00000171848	ENSG00000171848	yellow	4
UBE2C__ENSG00000175063	ENSG00000175063	yellow	4
AURKB__ENSG00000178999	ENSG00000178999	yellow	4
FAM111B__ENSG00000189057	ENSG00000189057	yellow	4
GDF10__ENSG00000266524	ENSG00000266524	yellow	4
NA__EPR1	EPR1	yellow	4
NA__FAM64A	FAM64A	yellow	4
NA__CCL3L3	CCL3L3	green	5
NA__CYR61	CYR61	green	5
SELE__ENSG00000007908	ENSG00000007908	green	5
PTGS2__ENSG00000073756	ENSG00000073756	green	5
RGS1__ENSG00000090104	ENSG00000090104	green	5
OSM__ENSG00000099985	ENSG00000099985	green	5
CCL2__ENSG00000108691	ENSG00000108691	green	5
CCL8__ENSG00000108700	ENSG00000108700	green	5
IL1RL1__ENSG00000115602	ENSG00000115602	green	5
TNFSF18__ENSG00000120337	ENSG00000120337	green	5
EGR1__ENSG00000120738	ENSG00000120738	green	5
EGR2__ENSG00000122877	ENSG00000122877	green	5
IL1B__ENSG00000125538	ENSG00000125538	green	5
FOSB__ENSG00000125740	ENSG00000125740	green	5
IL6__ENSG00000136244	ENSG00000136244	green	5
IL1RN__ENSG00000136689	ENSG00000136689	green	5
CH25H__ENSG00000138135	ENSG00000138135	green	5
CXCL1__ENSG00000163739	ENSG00000163739	green	5
XIRP1__ENSG00000168334	ENSG00000168334	green	5
FOS__ENSG00000170345	ENSG00000170345	green	5
EGR3__ENSG00000179388	ENSG00000179388	green	5
SOCS3__ENSG00000184557	ENSG00000184557	green	5
TNF__ENSG00000204490	ENSG00000204490	green	5
TNF-alpha__ENSG00000204490	ENSG00000204490	green	5
CCL3__ENSG00000274221	ENSG00000274221	green	5
CCL4__ENSG00000275302	ENSG00000275302	green	5
CCL4L2__ENSG00000275313	ENSG00000275313	green	5
CCL4L1__ENSG00000275313	ENSG00000275313	green	5
CCL3L1__ENSG00000276085	ENSG00000276085	green	5
CCL3L3__ENSG00000276085	ENSG00000276085	green	5
NA__IL8	IL8	green	5
